# Supplementary material for: Three Phages from a Boreal Lake during Ice Cover Infecting Xylophilus, Caulobacter, and Polaromonas Species
Source: Viruses. 2023 Jan 22;15(2):307. doi: 10.3390/v15020307 (PMC9959647; doi:10.3390/v15020307)
Supplement: Supplementary file 1 [file viruses-15-00307-s001.zip]

Archive with 1 entries (1 files):
- viruses-2141862-supplementary.xlsx
