# Supplementary material for: Three Phages from a Boreal Lake during Ice Cover Infecting Xylophilus, Caulobacter, and Polaromonas Species
Source: Viruses. 2023 Jan 22;15(2):307. doi: 10.3390/v15020307 (PMC9959647; doi:10.3390/v15020307)
Supplement: Supplementary file 1 [file viruses-15-00307-s001.zip › viruses-2141862-supplementary.xlsx]

## Sheet: Sheet1
Supplementary Table S1. Genome analysis from the three phages with Blastp and additional HMMER and HHPred hits to the predicted ORFs
Xylophilus phage Lumi			HMMER			Blastp
start	stop	predicted function	Hit identificator	Description	E-value	Description, Scientific Name, Common Name, Taxid, Max Score, Total Score, Query coverage, E-Value, Ident, Length, Accession	HHPred	nucleotide_sequence	aa_sequence
869	744	hypothetical protein				no hits		atggtcatcgtcattcgcaagctctccctgcgtcgtgttctggtggagtatcgcttctccacgggtgcggtcctgcacaacgacgaagtgttcaaaagcgtgaatcaagcgattcgctgtgcttga	MVIVIRKLSLRRVLVEYRFSTGAVLHNDEVFKSVNQAIRCA
1259	1047	hypothetical protein				no hits		atgcaacttcaagccccttcgtcctaccgtcgtgaggcactcgacgcggtgtttcagatcctgctggtcatagtgctctgcgtgggcgtggtgctggtcgggctttatggcctgttctcggcggtgctcctgcaaatgatcctggcgggcaccctggcggtggcgctggtggtcggcttcgtgtgggctctgatgctcgaatactgggtgtga	MQLQAPSSYRREALDAVFQILLVIVLCVGVVLVGLYGLFSAVLLQMILAGTLAVALVVGFVWALMLEYWV
2140	1343	hypothetical protein				no hits		atggcacaagctaatcaaaccgcagtggtcgcaaacatcgaagtcgcagcgatgtcgaaatttgtggtcgcacaatgcgccgcatttgtgaagtcgaaagtggccctgtatgtggcactggcactggacgtgcatgcgaaccacaatggcaccatgccagccggatacccggatgcagtaggcgcgctgctgggtgaagaagaaggcaagtttgcgcgcaagtattgcacgatcatccggcctatgctggagtcgcaagtgatgggcgcggagtttgtcgcatttggcgcaagcgctgaaggcgcacgcaaagcagtcgcgtttgtgatggcgcagacgaaggcgcgcggttacaccaatagcatggaagatattaaggccatgtttaagggtgtcgca…	MAQANQTAVVANIEVAAMSKFVVAQCAAFVKSKVALYVALALDVHANHNGTMPAGYPDAVGALLGEEEGKFARKYCTIIRPMLESQVMGAEFVAFGASAEGARKAVAFVMAQTKARGYTNSMEDIKAMFKGVASTKEVALARAQADAIRQDADKNIAAAKGALAATEKDAADAESNAQRKTAEVLAAAAAPTAPAMSAQGEVERGETVVGNEHIQAKPAIVWNITVVDNGPTYNIDLPTTLPTEALTALMGELADMLATREAVTA
2779	2501	hypothetical protein				hypothetical protein [Ramlibacter sp.] Ramlibacter sp. NA 1917967 46.6 46.6 68% 3e-04 34.92 67 MBX3654139.1 hypothetical protein [Ramlibacter sp.] Ramlibacter sp. NA 1917967 45.4 45.4 67% 0.001 35.48 67 MBX3589041.1 hypothetical protein [archaeon] archaeon NA 1906665 45.8 45.8 31% 0.003 55.17 168 NCQ51931.1 hypothetical protein [Vogesella sp. XCS3] Vogesella sp... NA 2877939 43.5 43.5 86% 0.032 3…		atgagccacgatgacaacatgtgcgaactctgccacaagccagtgctcgaaggtcaggcacggtacacaatcacgggcaatcactacgactgccacctcgccgagaaccctctgttcggcaagagtcctcgggagttgatcgaggaaatcgacaagaggcaggagcaattgaagaagtccttcgacagggtggctgagatgatgggtatgacaccggagatcttggagcgagaaaggcaggctcggaaggtgtatgagaagtcaaggcggctttattag	MSHDDNMCELCHKPVLEGQARYTITGNHYDCHLAENPLFGKSPRELIEEIDKRQEQLKKSFDRVAEMMGMTPEILERERQARKVYEKSRRLY
5190	2776	putative DNA primase (PrimPol)	A0A0B5A4K7_9CAUD	SF3 helicase domain-containing protein Achromobacter phage JWF (putative DNA primase)	9.8e-288	bifunctional DNA primase/polymerase [Burkholderia paludis] Burkholderia... NA 1506587 944 944 99% 0.0 54.78 839 WP_031396883.1 bifunctional DNA primase/polymerase [Burkholderia contaminans] Burkholderia... NA 488447 941 941 99% 0.0 55.27 839 WP_185643597.1 bifunctional DNA primase/polymerase [Burkholderia territorii] Burkholderia... NA 1503055 940 940 100% 0.0 55.20 839 WP_060298384.1 bifunctiona…		atggaacagcttcctatcttcgccgagaacgcgccacgtcactacgccgctggcctccaggttatccccctgttcgcacgggagaaaaagcctatccccgccgactggtcccgcttccacaatatccgggtcgagccagagcagcagcaggagtggatcgcccggatgccgaccgccaacatgggtctggtgctgggagaatcctccgggttgatcatgatcgacatcgacaccgacgacgctgcgttgttcgatgcgatcatggccgtactcccaccaagcccctggatgcggaagggcgcgaagggcatgatgctggcgtacaaatggacgcccatcaagacgcaccggatcaaaaacctctcgggtgaaacgctggtcgaaaccctgtccagcaag…	MEQLPIFAENAPRHYAAGLQVIPLFAREKKPIPADWSRFHNIRVEPEQQQEWIARMPTANMGLVLGESSGLIMIDIDTDDAALFDAIMAVLPPSPWMRKGAKGMMLAYKWTPIKTHRIKNLSGETLVETLSSKTQCVLPPSIHPTTQKPYAANCELIDCLGKLNVLPEDIETKLRQALTNAGVQLSHSGWSKVTEFTSAGSRDTTMTELSGLFAYAVVRGERTLRESIGMLQSYGANFIENVAGDPVDIDKHVNNLIKFLHRDVLDKGKVLPRGWDTGYDAEELRKMGVTLGINETEWTFEEVKTFLQQKFEEHADGKPRADAVEEILLKLSRSKQLTKIDEERILKYIFDVSGLNVGMATLRARLRELRSGDVLGNDHSEIARAVLKDLEQWNIVRYH…
5713	5195	hypothetical protein	A0A0B5A5E3_9CAUD	Uncharacterized protein Achromobacter phage JWF	5.5e-05	hypothetical protein [Rhizobium ruizarguesonis] Rhizobium ru... NA 2081791 52.4 52.4 89% 8e-05 26.25 156 WP_185828268.1		atgtccgactccgacttcttcttccccgaactgcccgactccaggctcctgaaaaacctggacatcgtgcgctccatgatggccgagcacgcctcctacttgatccagtcggagtatccgggcgaggcccagcgcttcttgctcaagtggttcatgaacagttccatcgtccaggaccagaagggccgtgaacagtccgcgaacctggaggagggccagcgcttcaccgatcttgtggacgaactggagacgctctatggcctgctgaagtcgcgcaagcccgccgctggcgaggacgtgatccagtacgcgaaggctgcgtcctccatgctggacaagatcaccagcctccgggctcaagcggccaacatcaagctggtctccgacttccagaacgtg…	MSDSDFFFPELPDSRLLKNLDIVRSMMAEHASYLIQSEYPGEAQRFLLKWFMNSSIVQDQKGREQSANLEEGQRFTDLVDELETLYGLLKSRKPAAGEDVIQYAKAASSMLDKITSLRAQAANIKLVSDFQNVVLQGLQDICTPAQREEFVKRIEQVATGVQMPANPTETDD
5842	7605	putative large terminase	A0A0B5A6Y2_9CAUD	Terminase large subunit Achromobacter phage JWF	4.7e-126	phage terminase large subunit family protein [Epibacterium sp.... Epibacterium... NA 2917734 453 453 97% 2e-149 40.35 581 WP_239366524.1 phage terminase large subunit family protein [Burkholderia... Burkholderia... NA 1503055 422 422 96% 3e-137 39.12 594 WP_060146950.1 phage terminase large subunit family protein [Burkholderia... Burkholderia... NA 101571 422 422 96% 3e-137 39.30 594 WP_071732809…		atgaacaaccagtacgtctcctcgttcctggagatggcgaaacaccgcttcgaggtgggggacgatgaactgtcgaactctgactggctgcgtaagaacacgaaactgaagggcaaacctttcagcaccgagaagtacccttttcaagaggcacttattgatgacaattcccgcaactctgtgaccatcaaaccttcccaggtcggtgtctcggagttgtatcagcgggttgccctcatgatgctgcgtcgttcgccgtacaagaaaggcatctacgcatatcccgatgacgatatgcggaagaaaaacgtgcagacccgggtgctgccgatggccgacgaagaggccatcttcaatccagcaggtttcgactcgccaacccgcagcattctgctggtg…	MNNQYVSSFLEMAKHRFEVGDDELSNSDWLRKNTKLKGKPFSTEKYPFQEALIDDNSRNSVTIKPSQVGVSELYQRVALMMLRRSPYKKGIYAYPDDDMRKKNVQTRVLPMADEEAIFNPAGFDSPTRSILLVQVGSSYMYITGSKVQDATSTDADFVFLDEYDLHDMKIAALFQSRLLNSDWKINRKFSTPTYTRYGVHGVYLDSDRTQYMIKCDACNHWQYPMFTPSFIHIDGYKVDMGPFEDMDKVYMEQRGLQYETAYVCCEKCRARLDLGRKNNREWVSEFPNRTRSLRGWRVNPFSVATRPPVDIFDSMFDYKKNENMKGFKNSTLGEPEDAGNNRLEESDIRACFKSPSVPDITQIPTWVGIDMGHTCHIMVAQGYNEKELKGVRLLRVPMR…
7587	9083	hypothetical protein	A0A0B4ZZP7_9CAUD	Uncharacterized protein Achromobacter phage JWF	4.3e-157	hypothetical protein [Burkholderia] Burkholderia NA 32008 522 522 97% 1e-178 53.29 527 WP_146044990.1 hypothetical protein [Burkholderia contaminans] Burkholderia... NA 488447 521 521 96% 2e-178 53.07 527 WP_124646991.1 hypothetical protein [Burkholderia cepacia complex] Burkholderia... NA 87882 520 520 92% 7e-178 52.44 527 WP_155627680.1 hypothetical protein [Burkholderia pseudomallei] Burkholde…	5NGD_B Portal protein; G20C, portal protein, bacteriophage, transport protein; 1.9A {Thermus phage P7426} 100 1.5e-29 243.45 35.1 349 417	atggctaaatcgtcggtaacttccaagctccttcaactggtcctgccgacgaagaagcccaacgcgaagggactgtcgcagacagccacctacaacccggcgaactcctcgacgaccctgacggctcccacctatcaggatcacctctcggacatcttctcgaaccggacctcgctggacgccagggcgctgatcaagaacctcctggttcaagaccccgacatgtcggcgtccctcaacgccttcctgaccgtggctgacaccaagctggtcatggtggcacgagacgctgacggcgtgatcgaccgtgcgggccagaagatcctcatgcaactggttacgggcctgaccacccgccaggactactcgaagggtttcaaggttgtccagtccatgaac…	MAKSSVTSKLLQLVLPTKKPNAKGLSQTATYNPANSSTTLTAPTYQDHLSDIFSNRTSLDARALIKNLLVQDPDMSASLNAFLTVADTKLVMVARDADGVIDRAGQKILMQLVTGLTTRQDYSKGFKVVQSMNSIAEALRYMVLLRGGILGELVLTQALTPGEMRLVDLASINWYEKSAGLYAPEQNTTDGKKVSLDYPTIFASWFRKDPTTIYSNSPFVSAINTIAARQQVINDLYRIMQLTGYPRMEITVVEEVAMKTAPTDVQNDPVKKQAYLSNLLGVISARVSNIRPDQAFVHFDSVEANMMNENSPGLSMDIDSIISTLNGQNQAGLRTMATIIGRGESGVNTASVEARVFALNAQALNEPCADFLSQYFTAALRYQGSESWVEAYFMPVEMR…
9136	10323	hypothetical protein	A0A0B5A1Z8_9CAUD	Uncharacterized protein Achromobacter phage JWF	5.4e-57	hypothetical protein AXJ13_gp009 [Achromobacter phage JWF] Achromobacte... NA 1589748 209 209 82% 6e-60 39.20 382 YP_009224015.1 hypothetical protein [Inquilinus limosus] Inquilinus l... NA 171674 208 208 100% 2e-59 35.45 383 WP_034830509.1 hypothetical protein [Sphingomonas jaspsi] Sphingomonas... NA 392409 201 201 99% 6e-57 35.77 379 WP_037500720.1 hypothetical protein [Azospirillum cavernae] A…		atgccgaaagcactagccctcaccgccgaattgcgcgcccttatcgagcgcgcttcgccagggaccgacccaaccacggtgacggcttatgaagccatcgttctgaatactctgcccatctccaaaaagggctcgatcttcaacggcgcagtaatgagccagaagtatcttcaggagatggctgattatgtggagggtggaaacttcgttcccctccataccctgcatgatcaggccaatcaactgcccttcggtcgaatcgtcaaggcccagttgttcttcgacgccgcagggctccccgaactccgcacgatttactacgtcgataaccagcacaacgatctaatcctcggtatcgagtccggttctatcgaggaacactctatcggtgcccagccc…	MPKALALTAELRALIERASPGTDPTTVTAYEAIVLNTLPISKKGSIFNGAVMSQKYLQEMADYVEGGNFVPLHTLHDQANQLPFGRIVKAQLFFDAAGLPELRTIYYVDNQHNDLILGIESGSIEEHSIGAQPKHMLCSECGFDYLGESSTFMNIWDQTCDKEHEIGKEGVHLNVTGLDRWYELSLVSIGAAKGAKIVPNAKALMPKEDYNRLAASGHNPELTFLSASATKPTKPAPVAQPPKDTSMDLAAAVTQLVDSKTALGLKTAEALQLTGQVTDLTTKLSATTTELATAKTEADALKVKLTAAEASDGAKEKTRADAATKVLFDLATKQAVASGGTKPAEDATVADLQQSLADSQAKLSLLIPGARSQGMDLTGGNVANHAAASSFNTRR
10366	10782	hypothetical protein	A0A0B5A4L3_9CAUD	Uncharacterized protein Achromobacter phage JWF	3.2e-13	hypothetical protein [Epibacterium sp. MM17-32] Epibacterium... NA 2917734 91.3 91.3 79% 2e-20 50.89 132 WP_239366518.1 hypothetical protein [Burkholderia] Burkholderia NA 32008 84.0 84.0 61% 2e-17 51.16 140 WP_017880847.1 hypothetical protein [Burkholderia pseudomallei] Burkholderia... NA 28450 83.2 83.2 61% 4e-17 50.00 140 WP_038728875.1 hypothetical protein [Burkholderia cepacia complex] Burkh…		atggcagcaatcatcggccaaggcgtcacgctcgacggcatctacgacaccaaatacgaccacaccttcctgctggccgctggcatcactgtcgcggatcgcggcaaggccgtcgcccaagacccgagcgctccgctgcaatgcaagctggctggcgacggtgacgtggtgatcggtcgcctgatgtcggtcgaagaccgcatctccgaaggcgtgctggtcggcgcggtcaaccgcaagggctacgctcgattcaagtacaccggcgcggctcccgtggtcggcaactcgtaccgtggcagcgccaccgcaggctcgatcaaggcaggtgctgcacaagtcgcagcccccgccgaaggccgcgtctgggatgtccgtctcgcagacaccaccgccctc…	MAAIIGQGVTLDGIYDTKYDHTFLLAAGITVADRGKAVAQDPSAPLQCKLAGDGDVVIGRLMSVEDRISEGVLVGAVNRKGYARFKYTGAAPVVGNSYRGSATAGSIKAGAAQVAAPAEGRVWDVRLADTTALVDIGM
10833	12041	hypothetical protein				hypothetical protein AXJ13_gp011 [Achromobacter phage JWF] Achromobacte... NA 1589748 443 443 98% 3e-151 54.91 392 YP_009224017.1 hypothetical protein [Burkholderia cepacia complex] Burkholderia... NA 87882 437 437 98% 7e-149 54.59 397 WP_059944202.1 hypothetical protein [unclassified Burkholderia] unclassified... NA 2613784 437 437 98% 1e-148 54.59 397 WP_124506392.1 hypothetical protein [Burkho…		atggcaaaacgctctctcaccgaactgacccgccgcgccccggcagttctcctcgcaggtctgcgtgacgcagacaacggcaactctctgcgcgcagccgacaagctgctgcgcgaagccaaggacttcggcctgtcgttcggcgacttcctggatctggcctgcgatccccgccaatccggcgaggccgctggtcgattcctgatcgcaccgaaccagttcctgtcgggccgcgatgccgccatgctcgaactgagcctgccgatgcagaacaacttcgatgaaggtgtgctgctgcaaatggcttcggacaccttccagacctatccgggcacccgggcgatgttcccccaggtcatcgacggcatgctccagtggaagaaccgtcagtcgcaactc…	MAKRSLTELTRRAPAVLLAGLRDADNGNSLRAADKLLREAKDFGLSFGDFLDLACDPRQSGEAAGRFLIAPNQFLSGRDAAMLELSLPMQNNFDEGVLLQMASDTFQTYPGTRAMFPQVIDGMLQWKNRQSQLENLSALISQSRTISGNEMITTVVEDDSAERGTFIIAEFGEIPVRTITTSEKAVKFYKHGSGIRTSYEFERRASLDILTPFAARVARELEISKVRAATNVLLTGDGINPAATTEGITAFDGEVVAGNTRLRTQYNAIATWLVSKAAEGRPIDTIVGNLKMYLELLFMFSPTLPSNYSQAEVMAGRGAPSIDVALPLLNGNVKFALSSGMPNDKLLGYSKAETLEELVEAGSSINENEKAITNQTITYVKTENSGFRLAFPDTRFVLD…
12120	12488	hypothetical protein	A0A0K1LN29_9CAUD	Uncharacterized protein Caulobacter phage Seuss	0.00024	hypothetical protein [Inquilinus limosus] Inquilinus l... NA 171674 70.9 70.9 66% 5e-13 45.12 100 WP_034830505.1 hypothetical protein [Epibacterium sp. MM17-32] Epibacterium... NA 2917734 70.5 70.5 72% 1e-12 40.66 108 WP_239366512.1 hypothetical protein [Azospirillum cavernae] Azospirillum... NA 2320860 67.4 67.4 61% 2e-11 44.16 112 WP_119833227.1 hypothetical protein EOS35_06520 [Mesorhizobium s…		atgaaaagcatcgtcaagaccaccggcaatttcctcctgcaagatggcaacaccgagatccactggaaccgccctacggtggtggtggtgagccactacgtccaacaacgcctcgctatcgggcaactcgaagtcctggcctcgaagctgcccgacgaagccaacgacaaggacttcaagaagttctgggacgaatccaaggaagctgaagaccgcgagtccttcgccgtcgaagcctacgtggcaaccttcaagaaggaaaccgaagaagaaaaggaacttcgtctgaagaaggaaaaggaagcgaaggatctggctgacaagaaagaagccgaccgcctgaaggctctcaacacccccgcccgttaa	MKSIVKTTGNFLLQDGNTEIHWNRPTVVVVSHYVQQRLAIGQLEVLASKLPDEANDKDFKKFWDESKEAEDRESFAVEAYVATFKKETEEEKELRLKKEKEAKDLADKKEADRLKALNTPAR
12497	13222	hypothetical protein	A0A0B4ZZS7_9CAUD	Uncharacterized protein Achromobacter phage JWF	3.6e-17	hypothetical protein [Burkholderia paludis] Burkholderia... NA 1506587 121 121 97% 2e-29 34.87 242 WP_031396891.1 hypothetical protein [Burkholderia ubonensis] Burkholderia... NA 101571 108 108 97% 1e-24 33.19 242 WP_071732805.1 hypothetical protein [Burkholderia cepacia complex] Burkholderia... NA 87882 108 108 97% 2e-24 33.19 242 WP_059944200.1 hypothetical protein [Burkholderia contaminans] Bu…		atgcgcccccagattgcaggaaacccggtcaagctccatgtcgagttcaaggttgatgacgaatacgtcatgcccgatgctggctcggttctcctgacaatccgggggacagacggtgtggtgatcgacggctacaacctcgctccccagactgacccttcggtcaacaccttcaacatcattctcccgtcagaccttcaggtcttgtcctccggctcggatttcgaggtgcgctattgccgcgtcgatttcatgtaccagaacaaggcccagtttatcgaggagaactaccttgtgatcccgttcgtccctatgcggacgaacgaggagtctgttcgtggcaagatcggctgtgcctaccacgaactgcccgatgatgacatcaacatctacggtgca…	MRPQIAGNPVKLHVEFKVDDEYVMPDAGSVLLTIRGTDGVVIDGYNLAPQTDPSVNTFNIILPSDLQVLSSGSDFEVRYCRVDFMYQNKAQFIEENYLVIPFVPMRTNEESVRGKIGCAYHELPDDDINIYGAYLVLKSGYVDFPSWLRATDLKAHYANEALAYQAALVAAPSMQQRLFKSESKDNAQSVRNTLDMTVLLGSLRQGRDDALAAVGIEAGGSVAVAPDIFVVSLPTDPVTNA
13219	13731	hypothetical protein				hypothetical protein EOQ37_04575 [Mesorhizobium sp.] Mesorhizobiu... NA 1871066 48.9 48.9 76% 0.002 27.74 182 RWB08786.1		atgaagcgcttgacaaacaccctgttcgaccccttcgtgcggatcgacggcatgagggcgatgggcaccctcaccacggcccccgccgcctccacgaaggatcgagcgccctatcgggtcttgaccattcgtaacccctgtttattcgagtcgggggataccctctacggatccaacaagggtgaaaagctcatcctcctggaccacccttccgacctgatttatgcccgcaacttcaaggttgcttatgcccgtcgaggtttcgagtggaaacgtcaggtcgatgcagtggacccggtgacgggcctgcctcgctccggtggagtgctccagacaatcggcaccgtattcgccaacttcgacacccccaccgatgacgtgactctgggcctgtccgag…	MKRLTNTLFDPFVRIDGMRAMGTLTTAPAASTKDRAPYRVLTIRNPCLFESGDTLYGSNKGEKLILLDHPSDLIYARNFKVAYARRGFEWKRQVDAVDPVTGLPRSGGVLQTIGTVFANFDTPTDDVTLGLSETEYRFITGQAVLPDDYIGDKRVNKVVELLGARVVYAA
13731	14588	hypothetical protein				no hits		atggagtacaccgacttctacgacttcgcagacgcattccgcctggacgtgcggggcacacttgcggaggtgggagtcgatacgatccgagccaacatcgaggaagtcgccaaagggatccaagaggactatgacgacttcttcgcagaactcttccgcattctcttcacgggatccggcgactcgatggtgggtcgtggtcgtatgcccgcacgcttccaagggatgacaggagaggatggcgattggaagccactgtcatcctcctgggaagaacgaaaggaaacccaggactcgaactacggcttctactatggtctgaccgatgccctcaataagtcgcgcaacgccacccgagaactccgcaaggcccgcaagcaaaaggttggccggaaggtt…	MEYTDFYDFADAFRLDVRGTLAEVGVDTIRANIEEVAKGIQEDYDDFFAELFRILFTGSGDSMVGRGRMPARFQGMTGEDGDWKPLSSSWEERKETQDSNYGFYYGLTDALNKSRNATRELRKARKQKVGRKVADKTSFRKFLEKKSGNSAAQVKKLFGPLQIEYFLTAKGRKSPIDIRQKGNIITEIGRITAHGDKGRLIPNMGNVYLEAQITAFSKLKAVDWLSEEYVAQYLYDKDFGNQAQWRKVGSQTTPHGVRPIRAIISPMIRWYVEKQFQKNFQDILL
14585	15037	hypothetical protein	A0A0B5A5H3_9CAUD	Uncharacterized protein Achromobacter phage JWF	1.8e-16	hypothetical protein [Terrihabitans soli] Terrihabitan... NA 708113 97.4 97.4 91% 2e-22 34.53 146 WP_222875403.1 hypothetical protein AXJ13_gp016 [Achromobacter phage JWF] Achromobacte... NA 1589748 82.4 82.4 71% 2e-16 37.38 160 YP_009224022.1 hypothetical protein [Rhizobium ruizarguesonis] Rhizobium ru... NA 2081791 80.5 80.5 90% 7e-16 32.14 150 WP_185828256.1 hypothetical protein [Rhizobium sp.…		atgagccgcctcaacgtatttgataacgtccacaccagcctgattttgtttgtccaggacacgatccgagaactgaccattccgaatcacccgatggcattcatcaatctggacgcctacgccaacgacgataatctcccgaagggagatctcatgggttttgcggggctgtctatcgaggcttctcaacaggccgtggacatcacattcatgatcggctttattgtcgagaatgacgagaacctatttcgactccgaaagaatatcggagttctcttcaagaaactgatgccggaacaacgcatcggaattatggacgcggaagacaagacctttctgggtcaaatgaatgtcttcgatggcaccaggattatgccggtggcaggcaaagcggggcgt…	MSRLNVFDNVHTSLILFVQDTIRELTIPNHPMAFINLDAYANDDNLPKGDLMGFAGLSIEASQQAVDITFMIGFIVENDENLFRLRKNIGVLFKKLMPEQRIGIMDAEDKTFLGQMNVFDGTRIMPVAGKAGRPYQLIRVNAGTSLGYES
15312	16118	hypothetical protein				hypothetical protein [unclassified Burkholderia] unclassified... NA 2613784 195 195 95% 2e-57 42.64 263 WP_124506398.1 hypothetical protein [Burkholderia cepacia complex] Burkholderia... NA 87882 195 195 95% 2e-57 42.64 263 WP_059944195.1 hypothetical protein [Burkholderia] Burkholderia NA 32008 192 192 95% 2e-56 41.54 263 WP_071732801.1 hypothetical protein AXJ13_gp018 [Achromobacter phage JWF] …		atgcccggagaagcccgctcagacaattttctgctttcgaccgccacgctcatgctcggcccgcaagcatccctcctggccttgaacccggacgctcactcgctgggtctggtgaaggacatcgtgttcggctcggaaacggcctgggccgaactgaaccagggcatcgccaactcgctggtgtactcgctgatgacgggcaacaacctgaacatcgcgggcgacatgtacgagttcggcccgcgccaactggcctacggtgccagcctggacggtcaagcctacaccccgtccacctactcgtccacggtggcaacggcctatgccgctcctgctgatccggcgatcctcggtgctgctgccctggtcctgacggatgtcaccggcatctctgctggc…	MPGEARSDNFLLSTATLMLGPQASLLALNPDAHSLGLVKDIVFGSETAWAELNQGIANSLVYSLMTGNNLNIAGDMYEFGPRQLAYGASLDGQAYTPSTYSSTVATAYAAPADPAILGAAALVLTDVTGISAGKFINVRALGQDTIHPRKVLAVDVASKTVTMNAGLPVAVAQGAKVTGAVMLPMGAPDANAFYSAKLVGQLANGKPIAILVPKVRITSGVSLAFKTDNFQGMPIAIKAFDLLPTDPFYADFATLGQNGGPAKAQVIL
16209	16706	hypothetical protein				hypothetical protein [Mesorhizobium sp. STM 4661] Mesorhizobiu... NA 1297570 76.3 76.3 63% 5e-14 44.23 147 WP_157385585.1 hypothetical protein MESS4_510101 [Mesorhizobium sp. STM 4661] Mesorhizobiu... NA 1297570 75.9 75.9 60% 6e-14 44.44 133 CCV12934.1 hypothetical protein [Epibacterium sp. MM17-32] Epibacterium... NA 2917734 57.8 57.8 65% 4e-07 27.78 129 WP_239366490.1 hypothetical protein [Rhiz…		atgaccgaaaaccttgaccccaaagacggtgctcagactgccgacccagttgcggagccagttgcagccccggctctggagccctatgttgcccctgctgccgacatcacatataccagggacttcgaggaggtaactctgacgatgacttatggcctgctgaataagctcctgggccgtatcggcagtatcgagaacatcgcactgatcggtgtcaacccaacgatcaacgacctgatcctgctggaaatgctccagaagcgtgaccacaagggtaaggtcattcagcccccagtggaagacatctcggatgttctcgtgtcgatttccgacatggaagctctgactgctttcgcgcaggaacatctgctggatttttctttcaggactctcgacaag…	MTENLDPKDGAQTADPVAEPVAAPALEPYVAPAADITYTRDFEEVTLTMTYGLLNKLLGRIGSIENIALIGVNPTINDLILLEMLQKRDHKGKVIQPPVEDISDVLVSISDMEALTAFAQEHLLDFSFRTLDKSRVLMQKQGPRAKALSDLTLGLIGRLGLQAKS
16706	16978	hypothetical protein				no hits		atgaaaaagtcccccattttactggaggactgtggtatatgggccagaaatatcgtcagccgaacattttccgtagggcatcgacatccgactcatcgcttagaacccgagtgttctctggaatcacccggcccgtgctggtttgattttcagctttgccaccaaaggcagaggccaccaccgcagataatgtctgatgctgctgtgcaatctcgtattgtttattggcgagatacagccgcattttccttcgtatatctgtccatgtaa	MKKSPILLEDCGIWARNIVSRTFSVGHRHPTHRLEPECSLESPGPCWFDFQLCHQRQRPPPQIMSDAAVQSRIVYWRDTAAFSFVYLSM
17052	22382	putative tail protein	A0A6S6QYV1_9HYPH	PhageMin_Tail domain-containing protein Rhizobiales bacterium IZ6 MOST LIKELY Tail tape measure protein (Blastp and HHPred)	2.2e-92	phage tail tape measure protein [Terrihabitans soli] Terrihabitan... NA 708113 282 368 47% 9e-73 32.59 1427 WP_222875399.1 phage tail tape measure protein [Mesorhizobium sp. STM 4661] Mesorhizobiu... NA 1297570 273 340 41% 1e-69 33.58 1808 WP_006331993.1 phage tail tape measure protein [Nitratireductor aquibiodomus] Nitratireduc... NA 204799 269 269 28% 3e-68 34.50 1804 WP_206552461.1 phage tail …		atggccggcaattctaaagactactcggtaaaagtctcctggacggagagcggtggcgagatcctgcaacgcaagctcgatgacctctcgaagaaaaccaaggcgattcccgagaacctgaaggggaccggggaacaggtcaataaactcattgctggcatgaaggccgtcaatgatgcgattgcaaagggtgatgtcaccactgagcaattcaaagacggcatggaggatgttgccgcaactctcaagacaatctccatgctctcgaagggcctggacattatctccaagagcgagattgatgatgtcaaccagttgacccttgcgctccagaaggctgcacgtgctcaagctgagttggagtttgctgcccgtgtcaagtcgggcaacactggctcg…	MAGNSKDYSVKVSWTESGGEILQRKLDDLSKKTKAIPENLKGTGEQVNKLIAGMKAVNDAIAKGDVTTEQFKDGMEDVAATLKTISMLSKGLDIISKSEIDDVNQLTLALQKAARAQAELEFAARVKSGNTGSNRSLSELQADLKKTQAYQRAAAAPGRQGDFDPLGVSTDTLGKYNRLLEEQIALKRKSAEVERSEVQLINEKGRIVTNQAKAQRDAALAERVKSGSVAGDQTIKDIDRDLKRVKTLQDAVKAPGQTGEFNWLGATAKDIDAFQDKLLKVRATRVEDERLRKQSVDAQRKDDAEATREIARQSRLKADAAYRASPEYQQQQQDLSKKASERNVNSRLSLGLGEGAASLAVVQASLMANSAILNGFISSIQNAIGFAVQFQASLANVQA…
22383	22763	hypothetical protein	A0A0B5A5I0_9CAUD	Uncharacterized protein Achromobacter phage JWF	6.5e-30	hypothetical protein [Inquilinus limosus] Inquilinus l... NA 171674 132 132 100% 8e-37 47.66 128 WP_034830478.1 hypothetical protein [Terrihabitans soli] Terrihabitan... NA 708113 119 119 100% 2e-31 46.88 127 WP_222875397.1 hypothetical protein [Mesorhizobium sp. LNJC386A00] Mesorhizobiu... NA 1287270 117 117 100% 6e-31 44.09 127 WP_023749255.1 hypothetical protein [Nitratireductor aquibiodomus] …		gtggatactttcaacttccctttccacgcagtatccacgaagcacaactctgacggctctgccgtcaagttgggtcgtggctacacctacacctcgaagcccacggctccaagccagaggcttttcaccttgtctttccaagccatgcagtacttcggaactgacggcaacccgaacaaggcgatcaagccgcagatcaatatggccgtgctcgatgacttctatcttgcacacgagttgtggtctgacttcatctacccccaccccgtgtacgggaacgtcgtggtaaagttcaacaagccgctggagatcccggagggccttcctggaggcaacggtgtcaccaagtccttttcaatcgaactcatggaacaaccgtga	MDTFNFPFHAVSTKHNSDGSAVKLGRGYTYTSKPTAPSQRLFTLSFQAMQYFGTDGNPNKAIKPQINMAVLDDFYLAHELWSDFIYPHPVYGNVVVKFNKPLEIPEGLPGGNGVTKSFSIELMEQP
22808	23269	putative tail protein	A0A0B5A721_9CAUD	Minor tail protein L Achromobacter phage JWF	2.7e-30	hypothetical protein EOR19_20070 [Mesorhizobium sp.] Mesorhizobiu... NA 1871066 136 136 94% 4e-37 42.24 162 RWI74782.1 hypothetical protein EOR84_22660 [Mesorhizobium sp.] Mesorhizobiu... NA 1871066 136 136 94% 4e-37 42.24 162 RWM90014.1 hypothetical protein EOS00_16880 [Mesorhizobium sp.] Mesorhizobiu... NA 1871066 135 135 94% 8e-37 42.24 162 RWN60218.1 hypothetical protein EOQ80_06805 [Mesorhiz…		gtgattgcaatcacccctacaggtctagccgaccacgttaagagttctgtggacctcgtggccgaaggctacgttgaactcttccagatcactctccgcgccccgaacggttctctgagcgtgctgtacctcaccgacaaggtggaccgcacgtggcagggaatccactgggaaggtttcggctactcgatcaccggagactttaatgactcctcgggcgagcaatccaagccgactttctcggtggtcaaccctgaaggtgtgttctccaagtatgcccaccagaagtacaccgacaatgcggaggtgattcgttaccgagtactcaagccccacatcgactctgacttgaactcgttcatcaagaacacgtggcgcatcaacaagatcgtcgcactc…	MIAITPTGLADHVKSSVDLVAEGYVELFQITLRAPNGSLSVLYLTDKVDRTWQGIHWEGFGYSITGDFNDSSGEQSKPTFSVVNPEGVFSKYAHQKYTDNAEVIRYRVLKPHIDSDLNSFIKNTWRINKIVALGHDVASFELRGVLAGQNFKIPGRAFYAPEFPQVSLS
23266	23757	hypothetical protein	A0A0B4ZZT5_9CAUD	NlpC/P60 family protein Achromobacter phage JWF	6.7e-31	NlpC/P60 family protein [unclassified Burkholderia] unclassified... NA 2613784 127 127 95% 1e-33 39.49 180 WP_124506403.1 NlpC/P60 family protein [Burkholderia ubonensis] Burkholderia... NA 101571 126 126 95% 3e-33 39.49 180 WP_071732796.1 NlpC/P60 family protein [Burkholderia pseudomallei] Burkholderia... NA 28450 124 124 95% 1e-32 38.85 180 WP_038728904.1 NlpC/P60 family protein [Burkholderia p…		atgagttactacgaagagtacaaggatctgctgggccgcaagtatgtggcgggggagaacgactgctacggactggtcaaggattactacaagaaaatcttcgaccttgaactcaccgattatgcaaggcctgaaggcttcgcagacttcggtatcgacctgatcgtggataacctactggacgagggcttccagatggttgatgtcccgactccgaatctcatgcgaggggatggcttgctattccgagtgaatggttccaccctcacaaaccacgtcggggtttatgtcggtaacggctacttcattcaccacctatggaatggcctgtcgaatgaagaggccatgaccacgaagtggcgtggccgggtatcttcggtggtgcgccatcccgacgtt…	MSYYEEYKDLLGRKYVAGENDCYGLVKDYYKKIFDLELTDYARPEGFADFGIDLIVDNLLDEGFQMVDVPTPNLMRGDGLLFRVNGSTLTNHVGVYVGNGYFIHHLWNGLSNEEAMTTKWRGRVSSVVRHPDVYTKARVPTERLSIMDFIPEHIKAIHNATFD
24048	24749	putative tail protein	A0A0B5A4P6_9CAUD	Tail component protein Achromobacter phage JWF	1.4e-18	hypothetical protein [Epibacterium sp. MM17-32] Epibacterium... NA 2917734 110 110 95% 3e-25 35.87 235 WP_239366459.1 hypothetical protein [Burkholderia paludis] Burkholderia... NA 1506587 95.5 95.5 83% 7e-20 37.11 209 WP_031396903.1 hypothetical protein [Burkholderia] Burkholderia NA 32008 94.0 94.0 84% 3e-19 36.73 209 WP_052141478.1 hypothetical protein [Burkholderia territorii] Burkholderia...…		atgctcaagaaaatcattttccgaggctacctccaggagatgtaccccgagggcatcagcctggaggctgactccgctgccgaagctatcaccgccctgggcctgtacccggggtttcgcgttcaggacggtgtgcagcacaccatgaccctccctgacttccagagccctgacgccttctacgcggccaccatccgccccgagatcgtgatcgagcccttcgtgggcggcgctggtggcaagaaggctggcttcctccagatcgccatcggcgtggccctggtcgtcttctcaggcggtatagccgcagcaggcatcggtgccctcggcatgacgggtgcggctgctgctgcggccaccgcaacgcttaccgccaatatcgccatgatgggcgcgatg…	MLKKIIFRGYLQEMYPEGISLEADSAAEAITALGLYPGFRVQDGVQHTMTLPDFQSPDAFYAATIRPEIVIEPFVGGAGGKKAGFLQIAIGVALVVFSGGIAAAGIGALGMTGAAAAAATATLTANIAMMGAMMVLGGVVALLMKQPKADSSSSDPTSNYLGGASGNTTAAGTPIPLLLGTYKCAGHYLGFNITATNLGQPGPPAALDAYPSVFSASVDSEFNITINSQGTAA
24749	35671	hypothetical protein	A0A0B5A5I4_9CAUD	Fibronectin type-III domain-containing protein Achromobacter phage JWF		phage tail protein [Burkholderia sp. Bp8998] Burkholderia... NA 2184557 607 607 22% 0.0 40.68 1201 WP_124662584.1 phage tail protein [Burkholderia territorii] Burkholderia... NA 1503055 607 607 22% 0.0 40.88 1201 WP_081061986.1 phage tail protein [Burkholderia sp. Bp9125] Burkholderia... NA 2184569 607 607 22% 0.0 40.68 1201 WP_124506406.1 phage tail protein [Burkholderia contaminans] Burkholderi…		atggcaacggataaactcatcggtggttcgggcggcggtagtgaccaacgctcggcaacacgcacccctgataatctgcaatcgcaggattttctcgaagccctgatcgctattgctgaaggccccatctctggtctgcaccctggcgttaatagcgtcctggaaaacttcctgctgggtgacaccgctctggcgaataactccggcaaggcaaacttcccggactttaacgtcacgatcttcaagggtcgggacaacgatccccctgttgctttcgccctcggcggaacctccgcaaacgatgcagtcaacacccgactggcttacaacaacgcagtgacccgcacctcgaatgcgaatctgcgtggcctgatcgaccgtatcgaagttcgtctccag…	MATDKLIGGSGGGSDQRSATRTPDNLQSQDFLEALIAIAEGPISGLHPGVNSVLENFLLGDTALANNSGKANFPDFNVTIFKGRDNDPPVAFALGGTSANDAVNTRLAYNNAVTRTSNANLRGLIDRIEVRLQFSTIVTQNDDGVFEADAQFRIQFKPSNSPNWANYNGEDVTTIHGKTTSGAVKDFILNVERLPNADWDVRVVKVSPDNLNPSDNGTVIEMSWESTQYITAGSHQYSNLALAKIYGKASNQFTSVPQISGIYDGLLCHVPTNYNPITKTYDESTPWNGTFKLAFTNNPYWQAYELIINPRFGMARYYLSVSANRYDFYAAAKWADQQVAIPGTSDTQARFTFNAYITEAKIGTELINYIVGSANGLVLDDGNGVITLLTDEYRAPSRI…
35675	36121	hypothetical protein				hypothetical protein [Yangia pacifica] Yangia pacifica NA 311180 46.6 46.6 38% 0.014 43.33 262 WP_224917456.1		atgagcaaaagacttatcgctcgtggctctgacggtctcgtgagtattcacgagaccggggctaacttcgaggatccctggagtaacatcgggaatatctacttcgattcccgcctggattatctctgggtgaacaacatcctccaagggggctacaccttcccctccaggaatggggcgggtacagccttcaccaacattggctaccacggcctgggttactcccccatgatagtggggtacactgaagggccttcttactccgggccggtcatggggacgacataccttgacggcgatagctgggatggtgttcaccagtattgcttctgtgcggatgccgccaatgtctatctctatgactcttggtactcccccacaggctcaggcttccccgcc…	MSKRLIARGSDGLVSIHETGANFEDPWSNIGNIYFDSRLDYLWVNNILQGGYTFPSRNGAGTAFTNIGYHGLGYSPMIVGYTEGPSYSGPVMGTTYLDGDSWDGVHQYCFCADAANVYLYDSWYSPTGSGFPARGIAFDLRILGNVAF
36121	36372	hypothetical protein				no hits		atggcgctcgcaattcaaattacccccactcgtttctacgcctccaatgggaagctggacacccagcggcgttatctctttagcgccccgggttatggcattgggtttatccagggtcgtacttccctctgcacaaccgagggaagcatgttcccagggctcagtatcaacgggatccagactgctcgtagtgctcgggtggaggggatcggtgaaggtgcaagctgggggagaatcggggtcgccacatga	MALAIQITPTRFYASNGKLDTQRRYLFSAPGYGIGFIQGRTSLCTTEGSMFPGLSINGIQTARSARVEGIGEGASWGRIGVAT
36369	36842	hypothetical protein				no hits		atgagtcaggctttccttgcacaaaacgacctcataaggatgagggacacatcgaataacattgtgttcgatacgactcgcaagatgcctgtactcacaggcatcctaacgggttcggtctatatgcctcaacggcaggactcagccggaacttccgtaacagatattgggggagtaccttataatcctgctttctgtttccctgcgcttcgtatctcccagtcttccgtttcggagagtgttatcggagcacccaatggtgtaccctattgcggctcggggtccaccgttgcttaccagaagtggtcaacattcagcgatggttattttctgacgggggcacgggtcattaccgtagccataactaccggcaatagaatcatcctgattgaggacttc…	MSQAFLAQNDLIRMRDTSNNIVFDTTRKMPVLTGILTGSVYMPQRQDSAGTSVTDIGGVPYNPAFCFPALRISQSSVSESVIGAPNGVPYCGSGSTVAYQKWSTFSDGYFLTGARVITVAITTGNRIILIEDFVEWQGSNPVGACTVEYRVYVGQFV
36839	37096	hypothetical protein				no hits		atgaccacacctgagatccctccgctgcctacagcagcaccagcgcctcgcttcattatctccagcatgcttgtgctggggggtgtcgaggaaacccaagtcaaggtctcgattcccaacgagatcctgcccggtattgtcgagaaccgagttctcgaattcaaagtaccgaagaagtacgacacgccgggcgaccctgagttgctggctaccgtcgaatcaatcctggtgaaagccggactgctgcctgccccttaa	MTTPEIPPLPTAAPAPRFIISSMLVLGGVEETQVKVSIPNEILPGIVENRVLEFKVPKKYDTPGDPELLATVESILVKAGLLPAP
37117	37845	hypothetical protein	A0A5B8RQE7_9CAUD	Uncharacterized protein Bordetella phage vB_BbrS_PHB09	1.1e-07	hypothetical protein [Gammaproteobacteria bacterium] Gammaproteob... NA 1913989 72.8 72.8 48% 2e-11 39.83 208 NLY16658.1 hypothetical protein [Halomonas sp.] Halomonas sp. NA 1486246 68.6 68.6 52% 2e-10 33.33 129 MAR74350.1 hypothetical protein [Nitrosospira briensis] Nitrosospira... NA 35799 67.8 67.8 40% 1e-09 40.40 199 WP_218151070.1 hypothetical protein [Halomonas sp. BN3-1] Halomonas sp... N…		atgcctttcgagaaatttgtcgtcgtccgtcccggcctgtctggctctgcccacaagctggtcacgaacacccgtgatgccagcacgggtgaaaagatcgtgggtatctatacctacttcgaccgcaacgagatggagaagccataccccatcacgaccaccaactgggaagttcgcatgtcgcctgcccaggtgcgtgaagcgctgctggctggcaactgggacgaggacgaagccctggagcgttggatcatcgccaacgtggacaagtacatgggcgctaccatgatcggtgccccgaccgaggaagagaccctggcaaactcccaggccaaggccctggctgcactgaccgccgactacgtggccgcgatgaagaccctgagcggtgtgtactcc…	MPFEKFVVVRPGLSGSAHKLVTNTRDASTGEKIVGIYTYFDRNEMEKPYPITTTNWEVRMSPAQVREALLAGNWDEDEALERWIIANVDKYMGATMIGAPTEEETLANSQAKALAALTADYVAAMKTLSGVYSNAEQKTWRAQVDEALAYTSDASAPTPWIDQAIAGNGRDKAEYAAAILGNNTMFTEESGRLTGILQGARGKIQEATDPAEVVAVTWNFSQPIQSTMIAPSPSPAVTPVAQ
38011	38439	hypothetical protein				hypothetical protein [Proteobacteria bacterium] Proteobacter... NA 1977087 94.4 94.4 87% 4e-21 38.71 168 MCA0214666.1 hypothetical protein EOP02_28250 [Proteobacteria bacterium] Proteobacter... NA 1977087 67.8 67.8 83% 5e-11 36.36 155 RZA13507.1		atgaatggctctgattttcgtcgcacggcctcgttgctgttgacccacctagacccgatgacggtgcgcttcattatgatgtgctcctccttttggtgggctgggtttctgattatctaccctggcactttcaaacgccacggctacgaatatctccgcatcgtcggcaacgagtatgtctgggctggcatattcttgttccatgccctaccagttctctggcggtttatggaggtgacgaaaagccgtgagatctggaccaaagtattccacctctatggccttgcagtctggacatattccaccgctgcaaccaatgtggctatcggccaaatgagtcccgcaactggcatggagtggatgatgatcggtgccggtgtgattgtcctattcaaactg…	MNGSDFRRTASLLLTHLDPMTVRFIMMCSSFWWAGFLIIYPGTFKRHGYEYLRIVGNEYVWAGIFLFHALPVLWRFMEVTKSREIWTKVFHLYGLAVWTYSTAATNVAIGQMSPATGMEWMMIGAGVIVLFKLGNEREVVTL
38493	38969	hypothetical protein				no hits		atgacagaatcatcccccacgccccaaacgccaccggcggcacccgagtctggtgctggccttgtggccggtgggctgggggctgcgatcctgggcgggatcttcgcactgatcaaggtgggtcgagtgttctcctccaaccggatcgagatgacgaaggaccgtgtggagggccagttgcttgagaccgtcatgaaggagcgtgatgctgcggtcgcccgtgctgatcgactccaggcgcaaagcaaccttgactctggcaccatcgctggcctgacagaaaagaacctctacatcaccaaggaactggctcgcgtccaggcccagtacgaaagggtcgagactgagcttgactcgctcaagaacatgatgagtaacttgaagagttctattcatgtt…	MTESSPTPQTPPAAPESGAGLVAGGLGAAILGGIFALIKVGRVFSSNRIEMTKDRVEGQLLETVMKERDAAVARADRLQAQSNLDSGTIAGLTEKNLYITKELARVQAQYERVETELDSLKNMMSNLKSSIHVPSNPTVPPVAPRDDILPPTDQQESV
38966	39568	putative glycoside hydrolase	A0A411EZQ3_9CAUD	Glycoside hydrolase family protein Klebsiella phage ST405-OXA48phi1.1	2.7e-31	hypothetical protein [Curvibacter gracilis] Curvibacter ... NA 230310 142 142 96% 7e-39 41.03 191 WP_169737807.1 glycoside hydrolase family 19 protein [Klebsiella... Klebsiella q... NA 1463165 132 132 98% 1e-34 38.32 217 WP_163619488.1 glycoside hydrolase family 19 protein [Escherichia coli] Escherichia ... NA 562 131 131 98% 3e-34 37.38 217 EFA6906573.1 glycoside hydrolase family 19 protein [Kle…		atgactctcaccctcaaacaattcgcagcagcagcaggcgcaaccgaggctcatgtctcgcccttcctggaccccctgaatcgtggcttcgtgaagttcggcatcaccgacaagaaggagattgctgccgtgatctccacgttctcccacgagtcggcgcgcttcactaccttcgaggaaggtctgtactatcgtgatgccacccgcatcgccacgatcttcaagcgcctgttcgacatcaacaaggacggcaagatcacgcccgatgaagtcgagcgtgcccaaacctacgtcggcaacccgagcctcatgagcacgaagctgtatgacggctaccacggtcgcggccctggtcagatcacgtggcgcaagaactacgagatctgtggcacgttgtgc…	MTLTLKQFAAAAGATEAHVSPFLDPLNRGFVKFGITDKKEIAAVISTFSHESARFTTFEEGLYYRDATRIATIFKRLFDINKDGKITPDEVERAQTYVGNPSLMSTKLYDGYHGRGPGQITWRKNYEICGTLCNRPYVDQPGLLLNPEDGMMASLAFWKHCDMAQFAADPKATRKAWNGPAMLGLDDTTALYNNAIKVLG
39565	40101	hypothetical protein				no hits		gtgatcaccgagggtctctggaaaggctcggccatcgccctggcagtggcctgcctgggccttttggcctggggtggctaccagcgccatgagcgtaccgtggccgaggacaccgtgatctcccaaaaggcctcttgggatgtcgccaagggaaagagcgatcaagccctgaaggatcttcagggccggttcgacaagcaaaccctggcctgggccgaggacaagaaaaccaatgaccagaaagtcaaggatgaacaagcgaaaactactcttgccgttgctgctgctgcaactgagcgtgatcggctgcgcgacaaaaccgcccagtacaccgctctcgctaacgtctcccgatcaactctcgtcgttggcacccccgagtattccgccgctgtcgtc…	MITEGLWKGSAIALAVACLGLLAWGGYQRHERTVAEDTVISQKASWDVAKGKSDQALKDLQGRFDKQTLAWAEDKKTNDQKVKDEQAKTTLAVAAAATERDRLRDKTAQYTALANVSRSTLVVGTPEYSAAVVRLEGRAATLGQLLVQCDAVAEGLGRQAEGLATQVRGLQTQYLSLK
40247	40125	hypothetical protein				no hits		gtgaacaaggacgatgaagaagatgacctagatcgcatgaagcaagacatgaagagggagaccaaggttgacatcttcattctggtcatgctggtcctgataggaatcgtgctctacaaatga	MNKDDEEDDLDRMKQDMKRETKVDIFILVMLVLIGIVLYK
40467	40231	hypothetical protein				no hits		atggacgagcgatttttggaagtggcctgtgagcaggaagaggccgaaaggcgctttgctgcggatcaggccacgaagggcggggtcatccccaccaaggatcttgaaccccatgagtacaagaccacgtggtgcgacgattgcggcgacgacctggaggagttccgcatgaagaagggccgcaccctttgtgttatctgccagggcaagaaagaaaaacgtgaacaaggacgatga	MDERFLEVACEQEEAERRFAADQATKGGVIPTKDLEPHEYKTTWCDDCGDDLEEFRMKKGRTLCVICQGKKEKREQGR
41708	40467	putative DNA ligase	A0A2D1GMV6_9CAUD	DNA ligase Marinobacter phage PS6	2.4e-42	CDC9 ATP-dependent DNA ligase [uncultured Caudovirales phage] uncultured C... NA 2100421 226 226 91% 2e-65 37.14 429 CAB4122211.1 hypothetical protein [unclassified Marinobacter] unclassified... NA 83889 202 202 99% 1e-56 34.17 425 WP_152437858.1 hypothetical protein [Marinobacter nauticus] Marinobacter... NA 2743 200 200 99% 1e-55 35.01 425 WP_153740359.1 hypothetical protein [Chelativorans sp. …		atgaacttcatggaaatcaaacaagccttcacccgtctggagatggctgctgctaccaatgtcaagattgcctacttgaaagagtacttgattgacgacgacttcgccttcgtggtcaaggcggcgctcgaccctttccagacctacggcatgtctggcttcgtggggggggtgccggacacccattacccggagatcaccatgacggagttccgggaaaccattgccgatctggcctcccgcaatctggcaggcaattccgcacgtgtggctgtcacgcgcttgaacgaccggggtgttcccgccgagatcttgaacaagatcttctccaaggatctgcgctgcggctgtggcgacacgctggtcaacaaggctgtggcgaacttgatccctaccttc…	MNFMEIKQAFTRLEMAAATNVKIAYLKEYLIDDDFAFVVKAALDPFQTYGMSGFVGGVPDTHYPEITMTEFRETIADLASRNLAGNSARVAVTRLNDRGVPAEILNKIFSKDLRCGCGDTLVNKAVANLIPTFKVALADKYSENMDKITFPVFSSPKFDGLRCIVLIDGSGDVRFVSRNGLEFPALSNYKKAWADLGHYNRMFDCEVINGNFFTGGGKVRQKVGKVDTAMFMVFDTMPLRDFLDRAPSFAQWQRLNVLREMLGLRVATDPIQFCPHSAVHSHEEIKLLNESYWAKHLEGSIIKDFDAPYEFRRSPAWTKIKKSLSFDVPITAVVEGKGKYKGMMGALTVDFNGVLTNIGTGFSDKQRDDFWHNKPVGEIAEILCHEETPDKSLRHGVFV…
42175	41999	hypothetical protein	A0A6H0X3N8_9CAUD	Uncharacterized protein Klebsiella phage SJM3	0.00086	hypothetical protein [Paraburkholderia sp. BCC1885] Paraburkhold... NA 2562669 52.8 52.8 77% 3e-07 60.00 54 WP_186308599.1 hypothetical protein [Caballeronia zhejiangensis] Caballeronia... NA 871203 51.2 51.2 82% 1e-06 52.08 57 WP_160172921.1 hypothetical protein [Serratia marcescens] Serratia mar... NA 615 51.6 51.6 81% 3e-06 51.06 119 WP_241179378.1 hypothetical protein [Serratia proteamaculans…		atgcctgacctgacccccatcgagatcgaagccctgcgtaaggacttctacgataaacaccaagccgccgagaaggcagcgtatgcgtactgctgcgctctgcctgttggccctgaccgcgagcgggccttcacggtctatgaccaagttcgctgcgctccacgggtaatctcgtga	MPDLTPIEIEALRKDFYDKHQAAEKAAYAYCCALPVGPDRERAFTVYDQVRCAPRVIS
42303	42175	hypothetical protein				no hits		atggagcaactctatcaagtttctatgcgggaagccgaagcggccctgagtaacgctctccatgatcaccgggacatccgagtggtcacgaagcccaagtttgaatacgccatcgtgaaggaacgataa	MEQLYQVSMREAEAALSNALHDHRDIRVVTKPKFEYAIVKER
44435	42378	putative AAA family ATPase	A0A0B4ZZU3_9CAUD	Chromosome segregation protein Achromobacter phage JWF	1.1e-71	AAA family ATPase [Burkholderia paludis] Burkholderia... NA 1506587 295 295 98% 3e-86 33.99 670 WP_031396842.1 AAA family ATPase [Burkholderia territorii] Burkholderia... NA 1503055 295 295 98% 5e-86 33.85 672 WP_059944256.1 AAA family ATPase [Burkholderia pseudomallei] Burkholderia... NA 28450 294 294 98% 8e-86 33.71 670 MBF3563926.1 AAA family ATPase [Burkholderia pseudomallei] Burkholderia... …		atgctacagaaacttcgcattcaaaacgcctgggtccacaaggaccgcaccttcgagttcgccccaggccatacgctgatcacgggccgcaacggcaagggcaagaccttgatccctgagttgatccagtacgcactctggggatccaaggccctgcgtggtgctgccgacgactacaagaaggtgatcgtggatctctggttccacatgaagggccgcgactaccacattacccgctcgggttccaagtgcgtgctggagaccggaggcgaagccatcgccaagggtgtcaagttcgtgaacgcggccatcgccaatctgttcggctacgactaccaagtctttcaggtctcgaacgcggccaaccagggcagcattgaactcctcggcaccatgaag…	MLQKLRIQNAWVHKDRTFEFAPGHTLITGRNGKGKTLIPELIQYALWGSKALRGAADDYKKVIVDLWFHMKGRDYHITRSGSKCVLETGGEAIAKGVKFVNAAIANLFGYDYQVFQVSNAANQGSIELLGTMKPMERKRMVDQTIGLNILDVLETTISDELKALRPKLQAKQEALKPLVKPVEPEGYGDVGALEVAATAMRKRMETLAVLKKQAETPIPTVTPWCPTGHEQDLDGLVEAEERFKVDMTQRKDSEKQLSKLPPEAVRAELHARDSEYSALRAVMTNNASIRRDKAHLEKAIGQTPRTLDYDQAKLDYYNEQAALRKRFAEYQTLLDSQHELVCPNCDHHWHEEDPRLKAYADLPEGYSKEEIPNNAGLKKMQADLNAVLAAKPLFDALDG…
45506	44445	putative metallephosphoesterase	A0A0K1LN03_9CAUD	Metallo-dependent phosphatase Caulobacter phage Seuss	1.5e-50	metallophosphoesterase [Epibacterium sp. MM17-32] Epibacterium... NA 2917734 203 203 93% 5e-59 37.20 310 WP_239366390.1 metallophosphoesterase family protein [Burkholderia sp. Bp8998] Burkholderia... NA 2184557 196 196 97% 7e-56 37.18 334 WP_124662569.1 metallophosphoesterase family protein [Burkholderia sp. Bp9125] Burkholderia... NA 2184569 196 196 97% 1e-55 37.93 334 WP_124506340.1 metallophos…		atgttgtctgatttcgcatccgtcgtgaaggtcatcggtgacgcccaccttgggcgtcgtttcatggagggtgtccccctccaccgccgtggtcagcgagaggaagacatgctggccgagttcgagcgtcaggtcgaggacatcgccccaacggtcaggttcgtggtccagactggcgacatcttcgacgccttcacggtccccgcccgggtcgtgctgcgtactgctgagatcctccagcaggcagcagagagccacccctacgccacgtacatcatctaccgtggcaaccacgatggctcgcgtgacgccgagaaggcttcctccttcgacctgttgcaagccatcctggccgacgtggtgaacatccaaatcctgtccgagcccgagaccttccaa…	MLSDFASVVKVIGDAHLGRRFMEGVPLHRRGQREEDMLAEFERQVEDIAPTVRFVVQTGDIFDAFTVPARVVLRTAEILQQAAESHPYATYIIYRGNHDGSRDAEKASSFDLLQAILADVVNIQILSEPETFQWLGNERSPQPVSFAVMPWHPFKSALELVPEVKKAIVHQVVEVSGRVQVDMIFTHCDTKSYDNDGENFNLLPREDLAALTGLVVNGHEHTPKQIADTDCNLVIEMPGSMQPYSHGEDPEGRFYVTLTVAEFAETDPETLKDKHVRILLSEGEEIPPAIDCRAFTWKRVVEKEKFEDNDEVVEIADFDLRQILSKNLGLHNTSDYHMKMLLGKYDEAKVIAE
46131	45496	putative exonuclease	A0A0B5A4R1_9CAUD	Exonuclease Achromobacter phage JWF	7.6e-53	exonuclease [Achromobacter phage JWF] Achromobacte... NA 1589748 186 186 85% 6e-56 49.20 194 YP_009224051.1 3'-5' exoribonuclease [Burkholderia cepacia complex] Burkholderia... NA 87882 180 180 83% 2e-53 47.28 200 WP_060146915.1 hypothetical protein CF649_28170 [Burkholderia sp. 136(2017)] Burkholderia... NA 2020484 178 178 89% 1e-52 45.41 210 PNW97357.1 3'-5' exoribonuclease [Burkholderia] Burkh…		atgtccaccgaacaactcattgaaaccatcgacaaccgaccggacaacgagaagtggcctgacgtgatggttgacttggagaccactggtctcaacaaggaacgcaatgccatcattcagattgcttccatcaagttcaatctggcagagcaaacggtctgcccgatcttcttcaaccgctgcctggacatcccgaagcatcgcttcttcgatgaaggcacccgcgagtggtggctgaaggataagagggaaaccctgatgtccatcctgggcaaaggtgaacaccacgagaaggtcttgaaggactggatggactacatgttcggcggtcggcggttctggtcgaagcccacgcacttcgactactgcttcatcgagtcgtatctggctgacatgggc…	MSTEQLIETIDNRPDNEKWPDVMVDLETTGLNKERNAIIQIASIKFNLAEQTVCPIFFNRCLDIPKHRFFDEGTREWWLKDKRETLMSILGKGEHHEKVLKDWMDYMFGGRRFWSKPTHFDYCFIESYLADMGEKMPVHYWTAENMNSFIRGRYFPQPAPRWEKELEMLGSAHDAIYDCLHQINVLFTAVNDTTVSSARYTREAQENSHVV
46531	46109	putative Holliday junction-specific endonuclease	A0A0B5A5J9_9CAUD	Holliday junction-specific endonuclease Achromobacter phage JWF	1.7e-17	Holliday junction resolvase RecU [Burkholderia] Burkholderia NA 32008 111 111 93% 3e-28 42.86 135 WP_031396845.1 Holliday junction resolvase RecU [Burkholderia] Burkholderia NA 32008 110 110 93% 7e-28 42.86 135 WP_017880904.1 Holliday junction resolvase RecU [Burkholderia cepacia complex] Burkholderia... NA 87882 108 108 94% 4e-27 41.79 135 WP_060146916.1 Holliday junction resolvase RecU [Burkhol…		atggcacgcgacctcctgtgggaaaaagcacaggaggatttcaaggccttctatcctggcaagcggaactacatcttcgagttccatgatgcacgtcaggtgatgggggccttgaagtccaccagagtgttcactgcgtctcaccctgctgacttcatcgtcacaagcaatggtgagactttctatgcggaagtgaagtcttgttctaacgagacttccttccctttttctatgatcaaaagatcccagtggattgcagctactatgcagcttgcagccggtgggttatacttcttcttcattaagtccgaagttctcggcacttggtttaaggttcccgccaaggtgctcctggacatcgaatcccgcaagtcaatcacctggaaagatctggccccc…	MARDLLWEKAQEDFKAFYPGKRNYIFEFHDARQVMGALKSTRVFTASHPADFIVTSNGETFYAEVKSCSNETSFPFSMIKRSQWIAATMQLAAGGLYFFFIKSEVLGTWFKVPAKVLLDIESRKSITWKDLAPYVHRTTH
47274	46531	putative thymidylate synthase	A0A5P8PQW0_9CAUD	Thymidylate synthase Thymidylate synthase	3.5e-88	THY1 Predicted alternative thymidylate synthase [uncultured... uncultured C... NA 2100421 316 316 97% 2e-105 60.23 264 CAB4194457.1 thymidylate synthase [Pseudomonas phage Quinobequin-P09] Pseudomonas ... NA 2660687 295 295 95% 1e-97 61.28 244 QFR59662.1 putative thymidylate synthase [Pseudomonas phage PaMx25] Pseudomonas ... NA 1175654 295 295 95% 1e-97 60.85 246 YP_009603604.1 thymidylate synth…		atgttcaaagccacagtcttagaccacggctttgtcaccctgcgaaacctcgcagggccgacaaggcgtattgcagataccagcgctcaggcaaagttggaggagtatcgccacttcgacgccgacgataccgacgtggcgaatgcggcgcggctatccttcgagggccaggaccaggatcgcacctacgaagttgagatgaagctcaacacctacctcatgaagaatcgtcacatgacgcccttcgaggtaatcgaagtctggctggagatgaagctgccgatcttcgtggcccgccaactggtgcgtcaacgcacgcagacgctcaacgaagcctcggcccgctacatccagttgcctgccgagtggtatatcccgaaggtggttggcggcaaagct…	MFKATVLDHGFVTLRNLAGPTRRIADTSAQAKLEEYRHFDADDTDVANAARLSFEGQDQDRTYEVEMKLNTYLMKNRHMTPFEVIEVWLEMKLPIFVARQLVRQRTQTLNEASARYIQLPAEWYIPKVVGGKAPNKKQGQEDNLSEEDQAWFRSLLASNCRQSYADYQEAINRGVAMEHARLMLHLNHYTHWMAKMNLRNLMISFLSLRDHGHAQVEAQVYARATISLLEPHLPGLMKLYQDLIKQM
48279	47278	putative nucleotide pyrophosphohydrolase	A0A1X9IAR9_9CAUD	Nucleotide pyrophosphohydrolase Xanthomonas phage Xoo-sp2	2.7e-10	nucleoside triphosphate pyrophosphohydrolase [Citromicrobium... Citromicrobi... NA 2909582 80.1 80.1 48% 1e-13 36.00 190 USM11563.1 nucleotide pyrophosphohydrolase [Stenotrophomonas phage... Stenotrophom... NA 2943841 71.2 71.2 48% 2e-10 31.95 187 UQM93893.1 putative nucleotide pyrophosphohydrolase domain protein... Erythrobacte... NA 2909139 66.6 66.6 50% 9e-09 29.89 194 UIS25234.1 nucleotide py…		atgaggttcctaatcagactgatgatctcgtgggcaatgacggaggccatctggtggcttccacttcaaggccacaacgggagcatcaagttctggatggcccttatcttcatccctggtatctattggatcctgaatctcaccttcataagggatccagagcccgaagcctctccggtatttgagaggcaacttcctacaggaaatatcatgcaagcagcaccgttccctaccaccgccgaaggcttcaacgcatggcgcgagcactatggctggcctacctacgttggcatggtggacaagctcctcaatgtcagcatgcccggcaatcatgcccccctgatgcacggtctggtcggcatgaccagcgagatcaacgaattcctggacgcgaagacg…	MRFLIRLMISWAMTEAIWWLPLQGHNGSIKFWMALIFIPGIYWILNLTFIRDPEPEASPVFERQLPTGNIMQAAPFPTTAEGFNAWREHYGWPTYVGMVDKLLNVSMPGNHAPLMHGLVGMTSEINEFLDAKTRKNLVEELGDIKFYLEAARLHAGPKPAAEDSFNEQFGFVFTSIQNMSMELVRQISVAMDVLKKPWAYGAKRELDSAKMHETLDTIDATLNTIYQAFGLTKYEVEFGNMVKLLGTPEMKGRYHEGAYSDEQALARADKKRSHTVKEGEMLIRDVANFYHIDIKKIVDLNPLLMKDPGRPAEEDIADWSANSLDWILKPGAVLQLPDEE
51074	48297	putative DNA polymerase	A0A0B5A5K5_9CAUD	DNA polymerase I Achromobacter phage JWF	2.2e-257	DNA polymerase I [Achromobacter phage JWF] Achromobacte... NA 1589748 803 803 98% 0.0 45.85 910 YP_009224062.1 DNA polymerase [Burkholderia territorii] Burkholderia... NA 1503055 762 762 98% 0.0 44.04 902 WP_059944250.1 hypothetical protein [Burkholderia pseudomallei] Burkholderia... NA 28450 760 760 98% 0.0 44.02 894 MBF3800117.1 DNA polymerase [Burkholderia ubonensis] Burkholderia... NA 101571 …		atgcccttcattaacgcaaaactcgtcaagccaaaggcagtgctggttgacaagcgcaactgggcaaccctcaagcccctgctgatcgaggaactcaagcactcctctctggttggcttcgacatcgagagcgaggattcccgccgccatgagggccacaaccgggccatgaagacggacgatgatggtgtcaaggcctcgaacaccaagctcctcttcgacgttcgccgtaccgtggtcactggtttctcctggtacatcgacggcagcgaacgcgcctactacctgaacctcgcgcacgcagacgtgcaaaaccgcctgcacttctgggacgatggtgtcaacgatcttctggacgccaagccagaaggcgcatggtggctggcacacaatgccccg…	MPFINAKLVKPKAVLVDKRNWATLKPLLIEELKHSSLVGFDIESEDSRRHEGHNRAMKTDDDGVKASNTKLLFDVRRTVVTGFSWYIDGSERAYYLNLAHADVQNRLHFWDDGVNDLLDAKPEGAWWLAHNAPYELTFMKMGHGADMTYPINYAIGKNIICTLQMAVTAFNEDSYPVDAFLGPDLGNIPRLFPQVLQLFTGYEGGELSKEQDEMIYKVTSKESNAEHSYNGYVDTLKYGFGLKRLALSCLGYKQTTFEETLRGKAHMGQLTGDEVVEYGCDDAWVCVDIYHWLLDFILKNSPRVLKTFFEQENPMIHVYADVRMGGVNIDSAQVKRRKLEERVNVAPLLAGFKAAIKTLLPFPEEVHEKLVKYDPKFYGKLVGDELTTAQRYRGQVSAW…
51340	51083	hypothetical protein				no hits		atgaaactcttctccaaccgatgggacgtactggatgccatgcaaccaggggtatggcataaaggctttgacttagccaaactctcggacacttatgagggcttcgtgcatggccgtctttccaccctggaagatgaaggctttgtcgagcacaagaccaccgagacctcgggttacgggggtcacaccatctatgtctatcgcaagactggtaaggtgagggcttctcccctccaaaacctcattcctactttctaa	MKLFSNRWDVLDAMQPGVWHKGFDLAKLSDTYEGFVHGRLSTLEDEGFVEHKTTETSGYGGHTIYVYRKTGKVRASPLQNLIPTF
52218	51337	DNA polymerase I	A0A0B5A258_9CAUD	DNA polymerase I thermostable Achromobacter phage JWF	4.4e-46	DNA polymerase I thermostable [Achromobacter phage JWF] Achromobacte... NA 1589748 170 170 86% 2e-47 41.67 260 YP_009224065.1 hypothetical protein [Terrihabitans soli] Terrihabitan... NA 708113 164 164 85% 3e-45 38.43 251 WP_222875352.1 hypothetical protein [Flavobacteriales bacterium] Flavobacteri... NA 2021391 160 160 85% 8e-44 37.80 264 MBL4703952.1 hypothetical protein [Burkholderia] Burkhold…		atgctggttcacttccctccccctccccccggtgtgacagtcatcggttccaacgcctacggcgacatctggagcgacggtgtacgccggaccctccaagaggaagccaagcctctgcccaccatcccccgcctgatcgacggcaacaacaaggcccgccgccagttcgaggccaacccaggcaccgctctgagaactctgttcgatgaagcctactggtgcccagcaccccagatctgggtgtttgatggcacgaactccaaggcagttcgccgcaagatctacccggactacaaggccaatcgcccgcctgcaaccgatggcttctaccgcactctggacttcttcaaagaactcttgatgcacgcacctgtcatcatgatccaggttcctgaagtc…	MLVHFPPPPPGVTVIGSNAYGDIWSDGVRRTLQEEAKPLPTIPRLIDGNNKARRQFEANPGTALRTLFDEAYWCPAPQIWVFDGTNSKAVRRKIYPDYKANRPPATDGFYRTLDFFKELLMHAPVIMIQVPEVEADDVIATMAKTSEDPVEIHSNDGDYNALESDLVKVIGTTKDGTDPTEVRLMKTLWKDGSDNLKGIHNFGEKAWLSMTPEFKADMLAWILEQGEFPAHHFTTKLCKPVHAEWCQQNAALLRAYWKVAGFIDVPQDIISKHMTFGKANAKIADAKLKDLFL
52589	52359	hypothetical protein				DNA polymerase I thermostable [Achromobacter phage JWF] Achromobacte... NA 1589748 170 170 86% 2e-47 41.67 260 YP_009224065.1 hypothetical protein [Terrihabitans soli] Terrihabitan... NA 708113 164 164 85% 3e-45 38.43 251 WP_222875352.1 hypothetical protein [Flavobacteriales bacterium] Flavobacteri... NA 2021391 160 160 85% 8e-44 37.80 264 MBL4703952.1 hypothetical protein [Burkholderia] Burkhold…		atgtccctcttcaaattcaccctgaacggcaaaacccacgtcgtggacgccgcatcgaaggccaccgtccagtcctacgcaacctcgctggtggacatcgacgtgcaaccggcaggtgccggcgacatcctcggcctgaccgccgacgacgtgaagaccatcctgccgcgcggccaagccaagaccgctgctgctccggcccccgccgaaggcgaacaagctgctgcctga	MSLFKFTLNGKTHVVDAASKATVQSYATSLVDIDVQPAGAGDILGLTADDVKTILPRGQAKTAAAPAPAEGEQAAA
53393	52692	hypothetical protein	A0A0B5A5L0_9CAUD	Uncharacterized protein Achromobacter phage JWF	1.0e-51	hypothetical protein AXJ13_gp061 [Achromobacter phage JWF] Achromobacte... NA 1589748 182 182 87% 3e-53 46.80 235 YP_009224067.1 hypothetical protein GQ56_0100855 [Burkholderia paludis] Burkholderia... NA 1506587 151 151 83% 3e-41 43.08 230 KFG99045.1 hypothetical protein [Burkholderia paludis] Burkholderia... NA 1506587 150 150 83% 5e-41 43.08 237 WP_152601585.1 hypothetical protein [Burkholderi…		atgaccgacgcagtaaagaacgccctcgctcaagccgagaaactggccgaaacccaagcggctaccgcttccaccggcaacgcagtctccaccgtgggcaccgcccccggcgcagtggctgtcgcaggcaacggcgctcctgccaagaagctgacgatggaaaccatcggcgcaggctccatgaacgtggacgcatggctgaaggtgaaccagttcggcctcaccatcggcgagcacagcaaggatctgctggacgagatcgtcctggaaatcaacatgacggacggcgtgggcttcatgcccaagcgcggcatcaagggcggcaacccggcccagtacgcttacaccttcgacggcgagaccgccaacgacggcaagccctgggaagaagcctgccgc…	MTDAVKNALAQAEKLAETQAATASTGNAVSTVGTAPGAVAVAGNGAPAKKLTMETIGAGSMNVDAWLKVNQFGLTIGEHSKDLLDEIVLEINMTDGVGFMPKRGIKGGNPAQYAYTFDGETANDGKPWEEACRRIRMLQPDARPYPCVDLPFTVLEDIIGPKSKQVIAKAGDRLGYTTSTTNYGTWEQVYRAADAAGRLGTTVQVKLTAIPKKNGKGNEWGIIGFELLEEAGE
54378	53491	Putative DNA topoisomerase	A0A2H4GY91_9CAUD	Putative DNA topoisomerase Pseudomonas phage JG054 (other phage hits are uncharacterized protein)	4.2e-91	hypothetical protein [Herbaspirillum rubrisubalbicans] Herbaspirill... NA 80842 305 305 99% 1e-99 48.81 300 WP_082803063.1 putative DNA topoisomerase [Pseudomonas phage JG054] Pseudomonas ... NA 1970800 302 302 100% 1e-98 46.96 296 ARB11190.1 hypothetical protein [Pseudomonas khazarica] Pseudomonas ... NA 2502979 299 299 98% 1e-97 48.45 302 WP_210390793.1 putative DNA topoisomerase [Pseudomonas p…		atgcgccaacaatacaccgtcgagaagttcacttccggcaaccgtgacaagatcgcagttatctcttcgatcttgaacgagtacatcaaggcgggctacaagctcaccgtgcgtactctctactaccagatggttgctcggggcttcatcccgaacaacgaacgtgaatacaagatgatcacgaatctggtcagcaaggcccgcaacgctggcctgctggactgggatgcaatcaccgatggtggtcgcgccttcatcgctaaccctcactgggaatccggcaagcagatccttgaaggagccgccgagggcttcgacatggaccactgggagaaccaggatcgccgcgtgttctgcatcatcgagaaggacgctctgcgctctatcgtgcgtgggact…	MRQQYTVEKFTSGNRDKIAVISSILNEYIKAGYKLTVRTLYYQMVARGFIPNNEREYKMITNLVSKARNAGLLDWDAITDGGRAFIANPHWESGKQILEGAAEGFDMDHWENQDRRVFCIIEKDALRSIVRGTCSQWDVPLMAAKGYPSASVVRDFVKYTCIPAADAHQHLVLLHMGDHDPSGIDMSRDLEERINLYGEGRFRIDFRRIALNMEQIEEQSPPPNPAKARDPRFLSYSDQFGDESWELDALTPQYTNSVLSDAIQEHLDQDAWDIKQAQIDDVKDELRKVAENFDK
54872	54381	NUDIX domain-containing protein	H8GTW8_DEIGI	MutT/nudix family protein Deinococcus gobiensis (strain DSM 21396 / JCM 16679 / CGMCC 1.7299 / I-0)	7.5e-07	NUDIX domain-containing protein [Phycisphaerales bacterium] Phycisphaera... NA 2052180 60.1 60.1 84% 6e-08 33.10 140 MCC6425681.1 NUDIX domain-containing protein [Comamonas thiooxydans] Comamonas th... NA 363952 57.4 57.4 27% 7e-07 60.00 138 WP_216361067.1 A/G-specific adenine glycosylase [Thermoplasmata archaeon] Thermoplasma... NA 1906666 57.8 57.8 59% 3e-06 35.35 375 MCI4339498.1 NUDIX domain-…		atgaagtacgttgcagttgttgcgatggtcataaacccccgtcggttcagtagcacctacacctacatcgacatgctgttcctgatgaaggagaagggaccacccggtctggtcggcaagctcaacatccctgggggcaagatagaactgggcgaagccgccagtggagcggcccgccgagagttcggtgaagaaaccggcctcgtgattccgcaggaccacaaggatcgtttccgccacttctaccggcatcgttatcggaaccagaactcggtggactactacgccctggccctcactgatcaagagttcagtgagatcaagacacagccgggggaagaaaagctgtgcaagacttcgctgatcagaaggggggacttcaacttcgagatcaacagt…	MKYVAVVAMVINPRRFSSTYTYIDMLFLMKEKGPPGLVGKLNIPGGKIELGEAASGAARREFGEETGLVIPQDHKDRFRHFYRHRYRNQNSVDYYALALTDQEFSEIKTQPGEEKLCKTSLIRRGDFNFEINSGYDAAINHDLYFLIPMAYQTLTGVLEQNLD
55135	54872	hypothetical protein	F4YXQ4_9CAUD	Uncharacterized protein Roseobacter phage RDJL Phi 1	7.3e-07	hypothetical protein [Chryseobacterium sp. WG14] Chryseobacte... NA 2926909 76.3 76.3 100% 9e-16 41.38 86 WP_257199723.1 hypothetical protein [Chryseobacterium indologenes] Chryseobacte... NA 253 75.5 75.5 100% 2e-15 40.23 85 WP_213279341.1 hypothetical protein [Chryseobacterium bernardetii] Chryseobacte... NA 1241978 74.7 74.7 97% 3e-15 41.38 88 WP_185246652.1 hypothetical protein [Acinetobacter…		atgaaaacgatccacaaattcaacctggaccctgttggctccctgaccacgatggccttgcccctcggggccaagctccggcatgttcacatgcaacacgacatggtatgcctctggttcgaggtggacaccaacaagcccatcaagacgcgggacttcaccatgttcggcaccggccacccgatgccggataacgtccccctggagtactgtggcacggtccacatgggctccttcgttttccacgtctatgaggtgctgtga	MKTIHKFNLDPVGSLTTMALPLGAKLRHVHMQHDMVCLWFEVDTNKPIKTRDFTMFGTGHPMPDNVPLEYCGTVHMGSFVFHVYEVL
55989	55132	hypothetical protein				hypothetical protein [Leisingera daeponensis] Leisingera d... NA 405746 51.2 51.2 18% 1e-04 52.83 59 WP_222502601.1 hypothetical protein [Klebsiella pneumoniae] Klebsiella p... NA 573 50.4 50.4 16% 3e-04 52.17 79 WP_205416322.1 hypothetical protein [Rhizobium changzhiense] Rhizobium ch... NA 2692317 50.4 50.4 17% 4e-04 46.94 93 WP_182210040.1 hypothetical protein [Nocardia wallacei] Nocardia wal.…		atgaccaaccaacagatcaagtccctccagactggcaaggacgccctcctggctatcgtcatggcgatgtatgagcgcaccattgacgaggaccagatgcacgccttcctccacgattgggtagaaggcgactgggccgaggcccgcaaactctggcctgacgccccggctgaagtctggggaccagagcgtgagcaactggatgtggctcgggagatcgtctccaaggccatcaccggcgacgtgcccgagcacctcgtggtggtcgatgccgagaaggcaaaggccctcggcattcccatcggtgtctacatgaaagctgacgccttcctggatggcaacccccagacccgtccggctgacggcgagcgcctctaccaggaggtggagaagatcctg…	MTNQQIKSLQTGKDALLAIVMAMYERTIDEDQMHAFLHDWVEGDWAEARKLWPDAPAEVWGPEREQLDVAREIVSKAITGDVPEHLVVVDAEKAKALGIPIGVYMKADAFLDGNPQTRPADGERLYQEVEKILDGIDRTETDPGDTEGWWETSSGASFGQAKLVALKSLLTNTLDVESLTSMGDPDGAGNLISGQFVVKMEVDGKVSGFTIEPTDVEPPAFYELPFASRVEWRGWAISRDVPMFRELLITSPIYGPGGMPVRSDDKPLANRLLHALALELLRTLK
56169	55993	hypothetical protein				no hits		gtgagcctaatcgaagccaagagggcactggtgaaagcctcccatgacattgcccaggctggaaatggggtgctgaatgccgaacatctcgacgcagcagttcaagccctggagaaagtaatccaggaagcaaccggcacaaagtgccaactagttcttctacctccgaaagaatag	MSLIEAKRALVKASHDIAQAGNGVLNAEHLDAAVQALEKVIQEATGTKCQLVLLPPKE
57593	56166	putative helicase ATP-binding domain-containing protein	A0A0B5A264_9CAUD	Helicase ATP-binding domain-containing protein Achromobacter phage JWF	3.8e-123	hypothetical protein AXJ13_gp064 [Achromobacter phage JWF] Achromobacte... NA 1589748 404 404 95% 2e-133 45.58 483 YP_009224070.1 hypothetical protein [Burkholderia pseudomallei] Burkholderia... NA 28450 365 365 94% 6e-118 41.56 483 MBF3800113.1 SNF2-related protein [unclassified Burkholderia] unclassified... NA 2613784 364 364 94% 1e-117 41.56 481 WP_185648379.1 hypothetical protein DIE18_06850 …		atgaccttagacttcacgctccgtcccttccagatcgaagacattgcccgcaagatcaatgacccgttcctggctctcttccacgatgccggaaccggcaagactcctatcgctgctgtgctcagtcactactacgcagagacctttggtgacgtggtggtgtggacgtgtccgtctggcatcatgctcaagaacaaaatggacttgatccgcttcggcggattcaaggaagaagagatcatcatcctccagggcgctactcctctgaagcgtaaggagatgatggaagacaaactcggcaaggtgtatctcatgtcggcgcaaggctttgctgctgagtgggagatgctgaacactatcaagggtggtcgggttcgctctttgttccacgacgaaatg…	MTLDFTLRPFQIEDIARKINDPFLALFHDAGTGKTPIAAVLSHYYAETFGDVVVWTCPSGIMLKNKMDLIRFGGFKEEEIIILQGATPLKRKEMMEDKLGKVYLMSAQGFAAEWEMLNTIKGGRVRSLFHDEMHLYYAGHEAKRTEAWYKAVKKMRSVTCMTGSWIKGRLDSTYPTLHALHPLYYGNHKAFMTHHAMYDHQGRIMGWRDKERLTQIMGQVGIRRSFREVYGEEKKVILPEPVRMSKNHQKFYNTMSNKGILELEDSFLKGETGGTKAIRLRQILAHPEFFGLDIKGPTARDEALEAHIENAIFSGERLAIFSALVPEMDRVYKTLKAKGLKVGLINGSVSGPERQQIDQDFNSGKLQFVVASAATAGVGLNWHFLEDMIFLSMDYEDSS…
57856	57620	hypothetical protein				hypothetical protein [Rhodobacteraceae bacterium] Rhodobactera... NA 1904441 46.6 46.6 44% 2e-04 60.00 59 MBC8410415.1		atggctctgaagatgtctgacatgcggtcagaacccaaggtcgatgaagagttctggggcaagtctgatggcaccatgatcgccgtgggcgacatggagccagagcatgcgaaagcagcccttcgtttgttgatccgccgagtgcgtactttcaacgagcgaaagaactcttccttcatgggagcccccgatggggttgacttgaacctacatcaccgactcgcaagagacgaataa	MALKMSDMRSEPKVDEEFWGKSDGTMIAVGDMEPEHAKAALRLLIRRVRTFNERKNSSFMGAPDGVDLNLHHRLARDE
58202	57858	hypothetical protein				no hits		atgaacttcgtcatcgcttttacccagacccacgccttcgcaatcgccgtcgctttattgctcgcgctggccgtccttcaatacctggacttcgtaacaacgcttgcaaacctcgcccgcccgggaggcgttgaacacaacaagatcctcgcgggcctgttcgagaagtacgaacccagcttcgtcctgttctggacgaagctgatcttcatgatcatcgtcgtcggtgcctgcgccctactttggcaggaaggctacccccagcttgccaacacgctgtgcggtgtggtcgtgatcttctacgccatcatcgtcatcaagaacgccagctacctgaaggactga	MNFVIAFTQTHAFAIAVALLLALAVLQYLDFVTTLANLARPGGVEHNKILAGLFEKYEPSFVLFWTKLIFMIIVVGACALLWQEGYPQLANTLCGVVVIFYAIIVIKNASYLKD
59480	58317	hypothetical protein	I6NP86_9CAUD	Transcriptional regulator Burkholderia phage vB_BceS_AH2 (hits included also ParB-domain containing)	1.0e-14	hypothetical protein EPN64_13060 [Burkholderiaceae bacterium] Burkholderia... NA 2030806 119 119 60% 1e-26 33.62 293 TBR75366.1 hypothetical protein [Idiomarinaceae bacterium] Idiomarinace... NA 1898113 118 118 61% 1e-25 34.43 396 MAK71943.1 hypothetical protein E6Q97_38005 [Desulfurellales bacterium] Desulfurella... NA 2482794 115 115 60% 2e-24 32.49 403 TXH41233.1 hypothetical protein [Thiobaci…		atgaacgaacaactgaaccaagacctgaaggccatcgcagagttctcctccgaactggtgagcggcaagatcaaggacatcaaggcccacggcggcagcaagcgggacatctatacgatccccgtcgagaacctgcacgagttcccaggcttcaacatgcggctctccggcaagcgccgtcgtgcccacatcgaccgcctcaaggccctgatcaaggcgaacggctatcagaacgactcgctgatccgtggctacatcggcacgatctccggcgagaccgaggaaaagatcctggtgcgtgacggctacagccgccgcgaagcggtgatggaactcaacgacgagttcgacgccgcccaggctgctggcgagatcctgccgatgcctcgccgtatcgac…	MNEQLNQDLKAIAEFSSELVSGKIKDIKAHGGSKRDIYTIPVENLHEFPGFNMRLSGKRRRAHIDRLKALIKANGYQNDSLIRGYIGTISGETEEKILVRDGYSRREAVMELNDEFDAAQAAGEILPMPRRIDGLPVIFADQDKTMLQMTVANVTANNGNEPYTMLELALACQRLRTVEDREPFQIAEALGYTEAYVKDLLMLATAPKSILAHVEEGNITGSVAITTIKSKKGGAAAAIDKAVARIKGDPKDDAVGTKIVSGSSSLQDETFSTERSEAQRDPVAEALAQGAAEGAAQSSSQGAGAPDERGQTLAPTATQAAEPKPRKEKKRVTAADIDPMIAVDKEQKRMAARLFAEVERLIKEGVLKETPELEKILFNVESLRPAA
59754	59515	hypothetical protein				no hits		atgcccaagcaagcaaccgtggcttctctgaagaagaagaagtccaagtccggcaagagctacgaactccatatcgtggcggctggccccgagtcctggtggtatgtgacggacccatactccaagaagaccatgttccagtcggcagactacttctccagtggtccgaacgccgaacgcagtgccatgcggtccctccagaaaatcatcgacggcggcatcaccgtcgtccgcgactaa	MPKQATVASLKKKKSKSGKSYELHIVAAGPESWWYVTDPYSKKTMFQSADYFSSGPNAERSAMRSLQKIIDGGITVVRD
60453	59755	hypothetical protein	A0A0B5A4S2_9CAUD	Uncharacterized protein Achromobacter phage JWF	1.4e-37	hypothetical protein [Burkholderia contaminans] Burkholderia... NA 488447 166 166 94% 4e-47 41.36 242 WP_124646957.1 hypothetical protein [unclassified Burkholderia] unclassified... NA 2613784 166 166 96% 4e-47 40.79 242 WP_124506348.1 hypothetical protein [Burkholderia paludis] Burkholderia... NA 1506587 166 166 94% 8e-47 41.36 240 WP_031396853.1 hypothetical protein [Burkholderia ubonensis] Bur…		ttgagccaaaagcaagtccgatacttcggcctccatgaaacggaggacggagttcaatacctccaccagggcagagagaaggcttacaacttcatctccctgagtaccccttcccccttcagtgtcgtgttcgaccagaagcgcaaggccctgtgtccgcaccggattgaccataccccgagtcaccccgaccgcaaccactgggaactgttcctccggctctacgaagacccactgttccgggagttcttacctctcccgaaggagcacaccaacaacgttgtttacgtcaacgatccaaccgaccaactgcatcaccaactcacggtgctgtcgaagttgtcgagcccggtcatccccctggtctatacgatcacaaggctgaccccggaaaaggtg…	MSQKQVRYFGLHETEDGVQYLHQGREKAYNFISLSTPSPFSVVFDQKRKALCPHRIDHTPSHPDRNHWELFLRLYEDPLFREFLPLPKEHTNNVVYVNDPTDQLHHQLTVLSKLSSPVIPLVYTITRLTPEKVLEALASTNLAPLVLTGVQESQQRYVNELARESMSLPRRLILLGQDGIIARSPIKRLQTNLQDFDYDSLVTLPLESLGSLALRRYCRNEQINAPVVRKET
60875	60450	hypothetical protein	A0A0B5A5L5_9CAUD	Uncharacterized protein Achromobacter phage JWF	1.1e-12	hypothetical protein AXJ13_gp066 [Achromobacter phage JWF] Achromobacte... NA 1589748 70.1 70.1 83% 4e-12 35.00 130 YP_009224072.1 hypothetical protein [Burkholderia] Burkholderia NA 32008 60.5 60.5 84% 2e-08 29.60 134 WP_017880893.1 hypothetical protein [unclassified Burkholderia] unclassified... NA 2613784 59.3 59.3 84% 7e-08 28.80 134 WP_124506349.1 hypothetical protein [Burkholderia pseudomal…		atggaagaccacgattcagagggctctgaatcgaagaaggtagcgagggtcttacagatccaggagatggttgaaggcaagagtatgtctgccgaagccgtctcccgcgctactggtctgtctgcctcggcaatccgtaagatctgcgctgaacatgggataaagaagaagcccggaggctcacaagctctggacccgatggagaaagtcatcagtccgcagcaccagaagatcgggagtcgtttctataactactcccggttcgagaaggtgagatcttcaacccaactcgcggaggaaatcggatggtcagtgcagaagattgcttctatcggtaagggccactacgacctaagccttgtggacatcatgaagattgctgactacatgaacatcacc…	MEDHDSEGSESKKVARVLQIQEMVEGKSMSAEAVSRATGLSASAIRKICAEHGIKKKPGGSQALDPMEKVISPQHQKIGSRFYNYSRFEKVRSSTQLAEEIGWSVQKIASIGKGHYDLSLVDIMKIADYMNITVSKLTEGL
61589	60879	putative deoxynucleotide monophosphate kinase	A0A3L7ALK3_9HYPH	Deoxynucleotide monophosphate kinase Xanthobacter tagetidis	1.1e-31	hypothetical protein [Roseibium aggregatum] Roseibium ag... NA 187304 144 144 77% 5e-39 44.32 182 WP_077290180.1 deoxynucleotide monophosphate kinase [unclassified Bosea] unclassified... NA 2653178 141 141 78% 6e-38 42.27 184 WP_126112303.1 hypothetical protein B5U98_23930 [Bosea sp. Tri-39] Bosea sp. Tr... NA 1867714 141 141 78% 7e-38 42.27 183 RXT18310.1 deoxynucleotide monophosphate kinase [St…		atgaacgacgatcacctcatccatcgagtccagaaggggcagcaaccagggttgtcatctctccgggctccggtcatcattgatgacgccgtgcgtacctctggcctcctggccgaggcctcgatccccaaggggtcgcctgccgctcggaaggtgatcgtcggccttgccggggaagcaggggcgggcaagagttatctggccgactacttggtagagaactacggtgctgtgaagtccagcttcgcaagtcctctcaagaagatgctcaagtgtctgggcctgaccgacgccgaactctggggcgacgagaaggagatcccgaaccacaagctgctgctgggccgaacaccacggcacgccatgcagactctgggcaccgagtggggacgccaaagg…	MNDDHLIHRVQKGQQPGLSSLRAPVIIDDAVRTSGLLAEASIPKGSPAARKVIVGLAGEAGAGKSYLADYLVENYGAVKSSFASPLKKMLKCLGLTDAELWGDEKEIPNHKLLLGRTPRHAMQTLGTEWGRQRIHPDIWAQAWKNMLLEDQPTFTVIEDVRFVNEVEAIRSLGGRVVGIRRGAERRKVSAFTAMMNRRKKHPSENFDTLVESTGMRVIYNNSTVENLAEQAMQEVR
61814	61593	hypothetical protein	A0A6I6K039_9BACT	KTSC domain-containing protein Prolixibacteraceae bacterium WC007	3.7e-06	KTSC domain-containing protein [Inquilinus limosus] Inquilinus l... NA 171674 64.3 64.3 94% 2e-11 46.38 72 WP_034830731.1 KTSC domain-containing protein [Solimonas marina] Solimonas ma... NA 2714601 56.6 56.6 76% 2e-08 51.72 73 WP_168146795.1 KTSC domain-containing protein [Desulfobulbaceae bacterium] Desulfobulba... NA 2053307 52.4 52.4 94% 9e-07 41.43 69 MBV5306472.1 TPA: KTSC domain-containing…		atggcaaagatcgaaatgaagcccgttgtctcctccaacgtcaaggccatcggtcatgacggggtggacaagatgcgggtcgagttcacccacggcggtgcatacctctactccggggtcggcccgcaactctactccgagattgctggtgccgagtcggtcggtaaagccctcaccccgatccgcaaggatccggccaagtttccttacgtcaaggactaa	MAKIEMKPVVSSNVKAIGHDGVDKMRVEFTHGGAYLYSGVGPQLYSEIAGAESVGKALTPIRKDPAKFPYVKD
62060	61815	hypothetical protein				hypothetical protein [Tardiphaga sp.] Tardiphaga sp. NA 1926292 43.5 43.5 90% 0.008 36.25 107 MBC7579336.1 hypothetical protein [Proteobacteria bacterium] Proteobacter... NA 1977087 40.4 40.4 55% 0.050 40.00 67 MBS0454036.1		atgagtatcgacagcgcctatgccgcagaggtcggcaagatccagttcaacgacagggctccgcgaggagtcatgttgttgctctataccgagggtggcatcaccattcgcggtccctggcaagacggcaccggaatcatcggctggtgcccgatgccagtggttgataaggaggagttggcggcatgtcttgccaaccctcacaaaggttttcacgtttcccaactcaagaaagtaggtcagtaa	MSIDSAYAAEVGKIQFNDRAPRGVMLLLYTEGGITIRGPWQDGTGIIGWCPMPVVDKEELAACLANPHKGFHVSQLKKVGQ
62539	62057	hypothetical protein				no hits		gtggcacgcattccaatgtggcatacgaagatcgtcgcgtcgaaggaagcactggctttctacgaggctctggtcaatgcctacaactctggtgcattcgaggagtgccacgtgttcaacggagcacggagccgcaaaggcactcccgttctgggcatgggcggaaccaccggccaaggccccaagctcataggcaagtacctcgggctctccatctcgggacgccggatctgcaagactccgggttgtctcaacattctccactacgaagtcgatggcggtcctggaccccgaggcgaagccgagcacatcgctgagatgccaagggcttccgactcggatctgaaagatgccatcgagttcctccgggatcgcaaggatctcggtggccctcgcacg…	MARIPMWHTKIVASKEALAFYEALVNAYNSGAFEECHVFNGARSRKGTPVLGMGGTTGQGPKLIGKYLGLSISGRRICKTPGCLNILHYEVDGGPGPRGEAEHIAEMPRASDSDLKDAIEFLRDRKDLGGPRTKAFYREHIHPDDMSDLDLDRAWAILPQAWKQE
62923	62621	hypothetical protein				no hits		atgtccatctctctcgcacctatctcggacggccttcctttccaaggccaaaagctctgcaaggactgccgtcactcctcgaagggtctgtcgggcatcacggtctgcaaccagacggtggacccgatcacaggtcagggcctgaactacgcttcaacctggaggttggcaggcatggatcaccagcaggcagaacgacacgccgaggtgctcggcgtgtgtggtccgcaaggacgactctgggtccagaccgatttcatcattccccggaagaagcactggtggtcggttccgaaaggttga	MSISLAPISDGLPFQGQKLCKDCRHSSKGLSGITVCNQTVDPITGQGLNYASTWRLAGMDHQQAERHAEVLGVCGPQGRLWVQTDFIIPRKKHWWSVPKG
63354	62923	hypothetical protein	A0A2D2W6J6_9CAUD	Uncharacterized protein Pectobacterium phage DU_PP_IV	2.1e-06	TPA: hypothetical protein [Siphoviridae sp.] Siphoviridae... NA 2170413 63.5 63.5 67% 5e-10 37.50 89 DAQ30375.1 TPA: hypothetical protein [Siphoviridae sp.] Siphoviridae... NA 2170413 62.8 62.8 69% 1e-09 38.38 91 DAH22154.1 TPA: hypothetical protein [Siphoviridae sp.] Siphoviridae... NA 2170413 61.6 61.6 67% 4e-09 41.84 92 DAO46591.1 TPA: hypothetical protein [Inoviridae sp.] Inoviridae sp. NA 22…		atgaaacacatcgtcatttcggaagacctcctgcatggcctcctggccttcaccaacaacttcatcacggatcgcaccgcctgcgacagcgacaaggcaaagcacctcgtggatgaactggtcaaggccaagaccacggcgcagatgcccaccttccacatcgtcggcactcgctggttccaacggggtccaggtaacacctaccacaaggtgcggatctatatggacaccctccagggtcgaaccatcctctacgaatccaacctcgtttatggctacgaccagcagtacctccagaccgccatcgaatggctgctgaagcgcggctacctccgggactggaaagacggcagcaacatcacgatctacctccgggaagtgatgaactccacctgggaa…	MKHIVISEDLLHGLLAFTNNFITDRTACDSDKAKHLVDELVKAKTTAQMPTFHIVGTRWFQRGPGNTYHKVRIYMDTLQGRTILYESNLVYGYDQQYLQTAIEWLLKRGYLRDWKDGSNITIYLREVMNSTWEVRDVQRKKDL
63557	63354	hypothetical protein				no hits		atgcctcgcctcaagatggctgacctgaagaaggaggccgaggccaacaagagggccaactatcaggctgctcctaagcgatcctcctactacggagggtacgggggtcacttcggtgatcccttcgaccacgacgatgatcgtgaatacggcaacggtatgacccaggcagaattcatgcctgatctcggagataaagactaa	MPRLKMADLKKEAEANKRANYQAAPKRSSYYGGYGGHFGDPFDHDDDREYGNGMTQAEFMPDLGDKD
63960	63559	hypothetical protein	A0A514AAS5_9CAUD	Uncharacterized protein Caulobacter phage RW	1.2e-10	hypothetical protein EHM17_14315 [Verrucomicrobiaceae bacterium] Verrucomicro... NA 2026800 78.6 78.6 57% 5e-16 55.84 82 RPJ32014.1 hypothetical protein [Pseudomonas otitidis] Pseudomonas ... NA 319939 74.3 74.3 56% 1e-13 45.33 143 WP_165678744.1 hypothetical protein [Bacteria] Bacteria eubacteria 2 73.6 73.6 59% 2e-13 48.78 133 WP_114488787.1 hypothetical protein [Pseudomonas otitidis] Pseudomon…		gtgcaagtaatcaccacaaagtacctcggcccgaccaactcgaagggctcccgcatcaaggccacgtgttcctccgggtctctcaccgtgggctacgaccactcggccaaccacgatgcgcggcaccgcaacgccgccgaagcactggtcaagaagatgggctgggaagaccacggcatcatgatcggcggctctgatgacaagggcaactggacgttcgtcaacgcgaactacaagtgggactactcactgcgccctgagcaactggctgcactccgggcacctgtggtcgatgcccaccacctgatcaccgacctcgtggccttcggggcggcgggtaagtgcctcaccccggagatcatcgacaaggcaacctcctggctcgaagccaacaaggcc…	MQVITTKYLGPTNSKGSRIKATCSSGSLTVGYDHSANHDARHRNAAEALVKKMGWEDHGIMIGGSDDKGNWTFVNANYKWDYSLRPEQLAALRAPVVDAHHLITDLVAFGAAGKCLTPEIIDKATSWLEANKA
64397	63966	hypothetical protein	A0A0K1LLW1_9CAUD	Uncharacterized protein Caulobacter phage Sansa	1.1e-25	hypothetical protein [Bordetella sp. BOR01] Bordetella s... NA 2854779 150 150 97% 2e-43 51.80 145 WP_218368239.1 hypothetical protein [Achromobacter anxifer] Achromobacte... NA 1287737 147 147 100% 5e-42 49.65 145 WP_258129217.1 hypothetical protein [Magnetovibrio sp.] Magnetovibri... NA 2024836 138 138 97% 2e-38 48.59 155 MBB90985.1 hypothetical protein [Caballeronia sp. dw_19] Caballeronia... …		atgaagtaccacactcaagccttccggcacaacccggaggctggggtttacggtgactgccaccgtacagccctggcctgcatcctggacttggagcgcgacgacgtgccccatttctacgagggcggttgtgactcctccgagttcaaccgccgctgcaaggaatggctggcaagccaaggccttgccgagttcaagatggtgttcaacggagaactcgaaggagtactccgcacgatgaagaacgtcaacccaggggtgatctacctcctgggttgcaactccaagaatggctgcggccacaccgtcatctgtaaagatgacgccatcctccacgatacctcccaggatcagtccggcgttgcaggtccaatggacgacggctactggtgggttgac…	MKYHTQAFRHNPEAGVYGDCHRTALACILDLERDDVPHFYEGGCDSSEFNRRCKEWLASQGLAEFKMVFNGELEGVLRTMKNVNPGVIYLLGCNSKNGCGHTVICKDDAILHDTSQDQSGVAGPMDDGYWWVDTLVPLKFLQE
65004	64519	hypothetical protein				no hits		atggaaaggaagtttccgaacctccagcaagtcaagaagggtagcccggaggctgcttacatctgccagtccacgccctggataaaggcgtgccatttcaaggaagatatgtctctcgaactcgacccccagaaacccctgatcaacatccagatccggctcaccgaacagttctgccgtgaagtcttcgtggcagtgcatgaccatctgcccacctgggtcaacgaagtccgcgtcctccccggtggagatatggtcatgattcaccgtgacgccaaggatcggcccaaccagttctcggttaacccgcaggccttcgtggatggcatgtccaagtgcctgactccaggcttcgagatgtacgatcaccaccgctgccagatcttcatggcggcagtc…	MERKFPNLQQVKKGSPEAAYICQSTPWIKACHFKEDMSLELDPQKPLINIQIRLTEQFCREVFVAVHDHLPTWVNEVRVLPGGDMVMIHRDAKDRPNQFSVNPQAFVDGMSKCLTPGFEMYDHHRCQIFMAAVDCNPSAFGVSALNCVLQAIAFGVVRIPL
65489	65091	hypothetical protein	A0A3G3BXQ8_9CAUD	Uncharacterized protein Acinetobacter phage vB_AbaM_IME284	1.6e-05	hypothetical protein [Enterobacter hormaechei] Enterobacter... NA 158836 57.8 57.8 57% 5e-08 37.18 77 WP_023313990.1 hypothetical protein [Enterobacter hormaechei] Enterobacter... NA 158836 57.8 57.8 57% 1e-07 37.18 102 WP_204369689.1 TPA: hypothetical protein [Escherichia coli] Escherichia ... NA 562 56.6 56.6 57% 1e-07 35.90 77 HAY4183029.1 hypothetical protein [Enterobacter hormaechei] Enterob…		atggctaaccggaacactctgcacaagggtcatctggccgaattcgctgactggatgcgctctaaaggcttcgtctcccgaccgggcaaaggccagtgggagctagtccagtttcagatcaaggtcaagggcaccttgatctgggctccgatcttcgacaacgaccggaccacgcacctctcggtgcctaatagcctcagttcctacgcccacaacttctacagggagagaaacgatgggagctgcaacccccgagtgggtaacactcagcaagcacaagaccctcatgccccggatatggttcaagccggggtggttcggcaggctgatcccgatggtgtcgtatcgggtggagatcagaacgtcaacgataccggggactcctccgcgccctggtag	MANRNTLHKGHLAEFADWMRSKGFVSRPGKGQWELVQFQIKVKGTLIWAPIFDNDRTTHLSVPNSLSSYAHNFYRERNDGSCNPRVGNTQQAQDPHAPDMVQAGVVRQADPDGVVSGGDQNVNDTGDSSAPW
65950	65489	hypothetical protein	A0A3T0IF05_9CAUD	Uncharacterized protein Salmonella phage Munch	9.9e-09	hypothetical protein UFOVP785_96 [uncultured Caudovirales phage] uncultured C... NA 2100421 102 102 96% 3e-24 41.33 152 CAB4162720.1 hypothetical protein [Chloracidobacterium sp.] Chloracidoba... NA 2099375 89.4 89.4 96% 2e-18 39.89 223 MBK7804351.1 TPA: hypothetical protein [Chromatiaceae bacterium] Chromatiacea... NA 2049432 75.9 75.9 96% 3e-14 33.11 133 HIB83563.1 hypothetical protein [Deltapr…		atgaccaacaccaaccctgacaccggcattgcctacggctacatctcggccaactccctggactcggacctagtgcagagcctccaggataacggcactgaccttcattaccaggaggctcgaaatgctgcggagatggaccatgagaacttcatcgaacagacccgccaggaagagggcgacattgcagccgcccaggttgcagagttcgacggcgacaagtttggcgacgactggcaggatgacgagccggttcacgctgggacttaccaaggggtgaattatcaaacctcctggttgggcggtgcgttaaacgtctggatattccagtcgccgcacaccaccgacaaggcccgccgcgcatcgccttgtgtgccgggtgctggaattctcgacacg…	MTNTNPDTGIAYGYISANSLDSDLVQSLQDNGTDLHYQEARNAAEMDHENFIEQTRQEEGDIAAAQVAEFDGDKFGDDWQDDEPVHAGTYQGVNYQTSWLGGALNVWIFQSPHTTDKARRASPCVPGAGILDTLDGDVTCYNVPDDWRYNPEA
66129	65953	hypothetical protein				hypothetical protein VVAX_04743 [Variovorax paradoxus] Variovorax p... NA 34073 78.6 78.6 95% 1e-16 40.91 90 CAA2108233.1 hypothetical protein [Variovorax sp. PMC12] Variovorax s... NA 2126319 76.6 76.6 95% 9e-16 40.91 90 WP_106936941.1 hypothetical protein [Variovorax sp. Root434] Variovorax s... NA 1736536 76.6 76.6 95% 9e-16 40.91 90 WP_056590264.1 hypothetical protein [Variovorax paradoxus] V…		gtgagatggaggtgtccagagtgtcgcactcggcgaagctcctgggcactcctctccaaacacatagagggtagtggtcacggcctgtgcaactgcaacggcttggatggctacccctacaaacaccgcaaaggctcgccactgtgcgagcacaacccgaacgtggtcttgaaccgggccatgaactccaacatctctgacgacgacctcgaagaactccgggtggctttggcctgggcaaacgaagggggagtcgtcgggggagaaccacccttctga	MRWRCPECRTRRSSWALLSKHIEGSGHGLCNCNGLDGYPYKHRKGSPLCEHNPNVVLNRAMNSNISDDDLEELRVALAWANEGGVVGGEPPF
66422	66228	hypothetical protein				no hits		atgggagagtatgtaaagaagtcctggtggattgtccagatctataaggagtacatcctgtggtgcaagatgggcaagtaccagttcaccaaacgccaaggcgttccacaagcgccgacagtcgatgtcggctcaaccaacatccgagagctatgctctctgatggacctagaactcccgaagagtctagcgtga	MGEYVKKSWWIVQIYKEYILWCKMGKYQFTKRQGVPQAPTVDVGSTNIRELCSLMDLELPKSLA
66940	66422	hypothetical protein	V5Q7G8_9CAUD	Uncharacterized protein Xylella phage Sano	2.5e-20	hypothetical protein DI533_20035 [Cereibacter sphaeroides] Cereibacter ... NA 1063 129 129 94% 3e-34 41.72 185 PZQ95142.1 hypothetical protein BWX68_03020 [Verrucomicrobia bacterium... Verrucomicro... NA 1852926 119 119 84% 4e-30 42.57 188 OQC22816.1 hypothetical protein JT316_gp53 [Achromobacter phage... Achromobacte... NA 2796514 118 118 98% 2e-29 38.95 241 YP_009997586.1 hypothetical protein […		atgagcgatgtattcgagaagcgagacctcacggtcaacggtcgtaagtacttgatcgagttctgctacgacagggaccacaaggaaccctggaaagaacacgacggccactcggtgatcaccgaatggatctctcgggacaagttgcccggtgagatcgaggtggcccaggactaccccaagaaacgctactgcgattttcaggctacaatagccaaggccaagaaggaaggctggggcctgggggaccaagaccttgccgacctgcaagtgaaactcggtcgtcccccgaaggcgggtgaagtcaccgagtacgctgtccgcaaagacatggctcgaatgaaaggatggctcaacgacgaatggcactggcggggcatctgggtctgtccgtacacc…	MSDVFEKRDLTVNGRKYLIEFCYDRDHKEPWKEHDGHSVITEWISRDKLPGEIEVAQDYPKKRYCDFQATIAKAKKEGWGLGDQDLADLQVKLGRPPKAGEVTEYAVRKDMARMKGWLNDEWHWRGIWVCPYTEDGEDPLRSKAQSLWGIESDSGEEYFQEVIAELIEQIGA
67151	66942	hypothetical protein				no hits		atggctaccgaagacatgatccccgtactgaaagcctttgctgctgatagcgcatggctcagaggggtagaggttacatccttcactcgccaagagatggcgaagattgcatggcctcatttctacaaactctgtgccatgacgagcaccgcagcagccgaacgactgcttcgtatgacgttctcaggccacttcgacgcaggattctga	MATEDMIPVLKAFAADSAWLRGVEVTSFTRQEMAKIAWPHFYKLCAMTSTAAAERLLRMTFSGHFDAGF
67471	67151	hypothetical protein				no hits		gtgttgaatcaacactatgcaattgatgtgaagaagatcgacaagaacggtctgatcttcgaggtgctcggtctggtcgatggtcccaagtggatattgttcgacgtgcagaactgctcgactgctatgcgccgaccaaacaaggcgatgcagaaacgcttcgacttggcaatgccctacctgatggcctatcgcactggctgtctgatcaaggggccaacgtcacgccaacgtcagagaactcttgtggcctggagcatggcccgagcgatcctcgacggcgacctgacatccaccgtacccagccctgagagaggcaactga	MLNQHYAIDVKKIDKNGLIFEVLGLVDGPKWILFDVQNCSTAMRRPNKAMQKRFDLAMPYLMAYRTGCLIKGPTSRQRQRTLVAWSMARAILDGDLTSTVPSPERGN
68107	67550	hypothetical protein				no hits		atgaaactcctcgaagactatatgagtcggcagcattcgattgcctgccaactcaacccgaacactccggcgttcgagtcctggctggcacggctcgccaagatgcacaaggaagacggctacgaagaagccaccgtgctcaagtcctaccgtgaaggtaagtatggcgacgacctgggccagggtgcgaatcctgccccgaagaagcccaacccgaactccacgtcgatgctgttcaccaagctccaggaagatggcaagatcatcccgggcgacgaagcagatgtccaggaccgtggtgtctgtgtggtgctgcgagtggtcgatgcgatgagcctggagatgggcgtcaagcacgacctgagtcagaccttcatcctgtctggtctgaacgttccg…	MKLLEDYMSRQHSIACQLNPNTPAFESWLARLAKMHKEDGYEEATVLKSYREGKYGDDLGQGANPAPKKPNPNSTSMLFTKLQEDGKIIPGDEADVQDRGVCVVLRVVDAMSLEMGVKHDLSQTFILSGLNVPGRVLTQTQPPTPPQPSTEVPFQPRTSPPSASMAPPAPAVDPDPKGVTDVEVK
68322	68104	hypothetical protein				no hits		atgaccaatccagtcaacaagaagaaagaaggtgactcactctacgtctgtaaacacgagagacgcaagcacctgggtcgcttctatgctcaggatgccttccgagcccgccagatggctgcggctctgtggggtatcctgcccaggaatgtccacaacatccaggtttaccgcgaagaagaaccaagcggcaaccctgacactttcctacaaacatga	MTNPVNKKKEGDSLYVCKHERRKHLGRFYAQDAFRARQMAAALWGILPRNVHNIQVYREEEPSGNPDTFLQT
68501	68319	hypothetical protein				no hits		atggacatcgtgacccggacacccttcaccgaggaagccaaggttcccgagatcctccgcaagctcgccagggcaatagagagcggcgaggtaactcttcgccccgagtccttcctggacgtaaccacctctgccgggatggatgtcatcattctccgaatcgtaggatacaagcaaccatga	MDIVTRTPFTEEAKVPEILRKLARAIESGEVTLRPESFLDVTTSAGMDVIILRIVGYKQP
68872	68540	hypothetical protein				no hits		atgcagagtgctccggtgctctgtgcggtcaacctcgacggccatgtcaagctggcccacatcttcccggacggcatcgaagctctacgaaagctgaacgaggtgatcttggtcactcaggccaacatggaagaaatagctagaacaaccgtcctgtcgttccagcagatcaaggaagccttcgatcagttgcagaatgtggactaccgaacgggccgcaaactcagcgcggaagacttcaaggatttcgccaccatcaaacaacactcccccgagcccatgaccaagggtgctcggtggaaaaccgacatcaaaccgtggcacaaaagataa	MQSAPVLCAVNLDGHVKLAHIFPDGIEALRKLNEVILVTQANMEEIARTTVLSFQQIKEAFDQLQNVDYRTGRKLSAEDFKDFATIKQHSPEPMTKGARWKTDIKPWHKR
69156	68896	hypothetical protein				hypothetical protein [Variovorax sp. PBS-H4] Variovorax s... NA 434008 74.3 74.3 100% 4e-15 45.98 86 WP_162580519.1 hypothetical protein [Variovorax paradoxus] Variovorax p... NA 34073 64.7 64.7 100% 3e-11 43.33 88 WP_214687751.1 hypothetical protein [Stutzerimonas stutzeri] Stutzerimona... NA 316 63.2 63.2 90% 3e-10 44.44 125 WP_068506403.1 hypothetical protein [Stutzerimonas balearica] Stutzeri…		atgaaccgtggtcaagcactcgaacacaccggctacttcttggatgatgcgctctgcgagcgctctgcccgagaccgacaactcaactgcgtcttcgtcggctggaatgcaggctccaaccccatgtttgtctgcgtctggtcctacctgggcaacaccctggacaaggatgaagcagaagaactcgcaaccgaccttctgaaagagaagcgctggttcgcagacaacgacaaccctccggctgcggactacgtgctgtga	MNRGQALEHTGYFLDDALCERSARDRQLNCVFVGWNAGSNPMFVCVWSYLGNTLDKDEAEELATDLLKEKRWFADNDNPPAADYVL
69320	69156	hypothetical protein				no hits		ttgccagtaattcgcagaatatgcgacggacatgaatactcatacgacacagaaactggagaggttcgcaataactacggtacaatcgtagcgcataacggagtctcagacttccaccctgtcggcttggatggcaagccgattaacatctgggtactcttccgagtaaccaaggattatccccgcctctatagccaccacaagctggagtctcaccgcatgaacctttcggacgagggacaagctgagtgggccatcggtcaggtggctttgcacatcaaggaacgataa	MPVIRRICDGHEYSYDTETGEVRNNYGTIVAHNGVSDFHPVGLDGKPINIWVLFRVTKDYPRLYSHHKLESHRMNLSDEGQAEWAIGQVALHIKER
69854	69633	hypothetical protein				no hits		ttgaagtttgacattcgcccggcagtactccagcgcgctatcgctgcgctggagtaccaagcccacatggaggctgggcagtcccagtctcctgatctgatccgcaaggaagacacccaggcctggggtgactcgattgccctgcggatctcgctgcgtgcaggtcgaaagatctccacgtcgcaacgtgtgaaccacgagcggcaactggccgctcattga	MKFDIRPAVLQRAIAALEYQAHMEAGQSQSPDLIRKEDTQAWGDSIALRISLRAGRKISTSQRVNHERQLAAH
70045	69851	hypothetical protein				no hits		atgatcaacaagcaagtcgttctcgaagaagataccgtcaaggtcacgatccagggtgaaacccctcggttcggcgtcgtcaccggcttcatcggcgatctcgtgagtgtccagtgcggcaaccacgaagtgctcgctttcgctgacgaggtggaacgtgtggaacaaggcaaccaagtactggagttcgcttga	MINKQVVLEEDTVKVTIQGETPRFGVVTGFIGDLVSVQCGNHEVLAFADEVERVEQGNQVLEFA
70471	70127	hypothetical protein				no hits		atgaaactgaccatgaacgatctgagccctgtgcctcagaaggctcccacggtcggcaagttcaagaaggagcatcaagccaactcttacatcatcaaccggggcggtggtgcgtggctcgtgccccgagatgtcggcttcgacgtggtgtggcaacacgactgccgtgcaggcaatatggatgactaccgaaaaggagtcttcataccagttgttccccctaaaccactggatgtccaggtcgaggtgtaccaggacgagatcaatatcaaggtcacaggagagaaggccgacgagtgggcctggaagctgcgggaattcctcctacaaaacgttaaggtataa	MKLTMNDLSPVPQKAPTVGKFKKEHQANSYIINRGGGAWLVPRDVGFDVVWQHDCRAGNMDDYRKGVFIPVVPPKPLDVQVEVYQDEINIKVTGEKADEWAWKLREFLLQNVKV
71112	70471	hypothetical protein				hypothetical protein LP414_27545 [Polaromonas sp. P1(28)-13] Polaromonas ... NA 2895561 82.4 82.4 73% 4e-15 33.73 215 UUZ75473.1 hypothetical protein [Paraburkholderia sp. UCT31] Paraburkhold... NA 2615209 65.5 65.5 46% 1e-08 36.73 251 WP_187627724.1 hypothetical protein [Nostoc sp. CHAB 5834] Nostoc sp. C... NA 2780403 58.5 58.5 42% 3e-07 36.26 99 MCC5612179.1 hypothetical protein [unclassified …		atggtacgtgataccaaacccctgtttcaagtcggtgacaccgttcgccgcaagccccacctcgtgcagacgatgggtggcttcacctcccacggctatgactctggcctggagggtgtgatcacccactggaagggcacatggctcgatgaggtcaaggttcggatcctgcgccccgagggcgcggtctggaacatgtcctacaaggtcgagcaaatagaactcgtggctcaaggccccggcaggttcgttctgggtgagactcacccctacgccgagatcgagttgaagacccagcgctacaacgtgctgcttgatcgcttcttcaagatcgaccagacacaccagggcttcaccaacgctgcgaccttcctggcatggctctacctgtcccaggac…	MVRDTKPLFQVGDTVRRKPHLVQTMGGFTSHGYDSGLEGVITHWKGTWLDEVKVRILRPEGAVWNMSYKVEQIELVAQGPGRFVLGETHPYAEIELKTQRYNVLLDRFFKIDQTHQGFTNAATFLAWLYLSQDSAWHAVWPRMWRADGTINSDKIKAWFQRQGMKVDDWAFEPPLDVPEEFQHHSYTHLMRPKVMWNEVAAMFKREDRTPGID
71655	71203	hypothetical protein				no hits		gtgaccgccaacatcggcaccatcaagtcggcacccccggcgacggcggcaccggcgaaggtcagccagggcaaggatccgagcccgggaaaggtgaacgaccccgtgatcagcggcgctcgaagtgcgcctacggtcatcctgccttcccagcatgcctcctccgctacctcgaagtgcctcgacgccacccagttcggcccgtcctcctgtgaacggcgaatgtcgaagtaa	MTANIGTIKSAPPATAAPAKVSQGKDPSPGKVNDPVISGARSAPTVILPSQHASSATSKCLDATQFGPSSCERRMSK
71805	71719	hypothetical protein				no hits		atgggcgacactcacggcatgaccgccaccacctccaccgtgaccacctccagccgagacggcgaaggctgcggatgcggcgagcgaacagatcgccatcgccaggaaaccacgaatactcttttgcatgaagaactcctcaaagtagggcaacagtacccaggaaaagcctga	MGDTHGMTATTSTVTTSSRDGEGCGCGERTDRHRQETTNTLLHEELLKVGQQYPGKA
72343	71855	hypothetical protein				hypothetical protein [Burkholderia pseudomallei] Burkholderia... NA 28450 84.3 84.3 81% 4e-17 39.86 144 MBF3800079.1 hypothetical protein [unclassified Burkholderia] unclassified... NA 2613784 84.0 84.0 81% 5e-17 40.58 144 WP_124506376.1 hypothetical protein [Burkholderia pseudomallei] Burkholderia... NA 28450 82.8 82.8 81% 1e-16 39.13 144 MBF3563881.1 hypothetical protein [Burkholderia ubonensis…		atgaccgatgaccatcttgccgaagagatcggccagttccctccctcggatctcttctcgacgcagcctgaccgcttgagagagttggagaaactcttgcgaaccgtgcctcccgagcgcttcgacctcgattcctgggtggactccgacctcaataccggagagaacctcacaccctggcgtgagggcaccaagtaccgcgaatgtggattcgccggatgcgccgtaggctgggccagccagcaccagcctttccgagaccaaggtttgaccctgcaatacggttgccccaaggtcgtgatcggcgacgaatatgccacccagtgggcggctgtgaagttcttcttcggcatccggtatgaaacccatgccaactacctattcgccaaagaagagtac…	MTDDHLAEEIGQFPPSDLFSTQPDRLRELEKLLRTVPPERFDLDSWVDSDLNTGENLTPWREGTKYRECGFAGCAVGWASQHQPFRDQGLTLQYGCPKVVIGDEYATQWAAVKFFFGIRYETHANYLFAKEEYSHTDGRKTSPIEVADRIAAVLKDGFPPFE
72666	72340	hypothetical protein	A0A2U7NRU4_9CAUD	Uncharacterized protein Pseudomonas phage PspYZU01	1.6e-09	TPA: hypothetical protein [Pseudomonas aeruginosa] Pseudomonas ... NA 287 65.1 65.1 98% 8e-11 35.85 103 HBO5129187.1 TPA: hypothetical protein [Pseudomonas aeruginosa] Pseudomonas ... NA 287 63.9 63.9 98% 2e-10 34.91 103 HBP0117091.1 hypothetical protein [Pseudomonas aeruginosa] Pseudomonas ... NA 287 63.5 63.5 98% 3e-10 34.91 103 WP_149809893.1 hypothetical protein [Pseudomonas aeruginosa] Pseud…		atgcttaccctttccaaaactttctcggaaacgactcctgaatctgctgagaatggcgacacatcggccaccggattcgtctgggaggatgtccagcacaccttccgtgagtgtgtggaactgctgagagaacatcgctacgccagttgttctcctctgccctcccaccaagtcactgacttcacatggttctcttccggctggaatgtcgaggattactcgacctgcacagagcgtgagacctccatccattactctcgtagtaatccaccacgcaacctcaagtactggagactcgctgcgaaagcagcaggacttaccacatga	MLTLSKTFSETTPESAENGDTSATGFVWEDVQHTFRECVELLREHRYASCSPLPSHQVTDFTWFSSGWNVEDYSTCTERETSIHYSRSNPPRNLKYWRLAAKAAGLTT
73162	72905	hypothetical protein	I7I041_9CAUD	Uncharacterized protein (Phi92_gp225) Enterobacteria phage phi92	1.8e-19	protein [Pseudomonas] Pseudomonas NA 286 95.5 95.5 85% 2e-23 58.90 83 WP_063340606.1 hypothetical protein AEQ63_13635 [Pseudomonas sp. RIT-PI-o] Pseudomonas ... NA 1690246 95.5 95.5 85% 2e-23 60.27 83 KPG82308.1 hypothetical protein PkP19E3_32650 [Pseudomonas koreensis] Pseudomonas ... NA 198620 95.1 95.1 85% 3e-23 58.90 83 AVX92925.1 hypothetical protein [Pseudomonas sp. RIT-PI-o] Pseudomonas ..…		atgagcgtcaagcacgaattgatcctcgataaccagatgctcaccgtgagtcaccatccccgggacggcttctggatctacgacaagacgcgaggcatgaacctcgccatgagagccaagactgaacaagaggcttggcttgaagttgtcggctactaccagaaccgtcttcgtgacgtggaaggtcaactcaagtccatcacggcaaaggtggacgctttcgtcgcccagtttgttgaagaggaggaccaagattga	MSVKHELILDNQMLTVSHHPRDGFWIYDKTRGMNLAMRAKTEQEAWLEVVGYYQNRLRDVEGQLKSITAKVDAFVAQFVEEEDQD
73302	73159	hypothetical protein				no hits		gtgatctaccaaccacaccttaacgtggtgtggccgtggcatgtgtactccggtcgcaagctgctggtgtgttactcgactcgtaacctcgcaggatccttgctggctggcaagggcctgactctcaaggatgaacctgaatga	MIYQPHLNVVWPWHVYSGRKLLVCYSTRNLAGSLLAGKGLTLKDEPE
73777	73325	hypothetical protein				no hits		atgatgtccctctccatccgccacgagaacggtgttctcaaggtcaatcagtcctcggggccgatcatcaacggcaccaaaacaacggaaatctgccaagcaggtttctaccacggcatatcgaaagaagtgctcgacgcagcactgctcgaattcggctacatgccgaaggtcaacttccgctggatgggccggggccgctacatcggccccatcccccgccttcatcaccgcatggcaatcgtcatgcgccaacccggtggctatccaccgtcccatccgggctacctctacacccagttcgacttccccttcaagggagccgaggtggaacccgagaaccaactggagagttatctgtggcacgccgtgcccgaagctcacctcgaacaaggctac…	MMSLSIRHENGVLKVNQSSGPIINGTKTTEICQAGFYHGISKEVLDAALLEFGYMPKVNFRWMGRGRYIGPIPRLHHRMAIVMRQPGGYPPSHPGYLYTQFDFPFKGAEVEPENQLESYLWHAVPEAHLEQGYYDENEFWHPAADAWGVV
74028	73774	hypothetical protein	A0A6J4EH80_9CAUD	Uncharacterized protein Ralstonia phage RP13 (below the limit)	0.011	no hits		atgttctacctgttgttggatacccggcaaggtatctactaccagggccaatccctggaggaggtggtagctgcgtgtcctcacgttggcttcaatctggtggagagacgtgctgtgatccacggcaaactcgacaccatacagtactcgcaagagtactctgaccacgagatgagagttgacatggcgattcgctgtatcagagttctcctccgagactatgcctttgtgctctactccaggaccatcccatga	MFYLLLDTRQGIYYQGQSLEEVVAACPHVGFNLVERRAVIHGKLDTIQYSQEYSDHEMRVDMAIRCIRVLLRDYAFVLYSRTIP
74261	74028	hypothetical protein				no hits		atggaacagttccctgaacgtgtcgagatcacctcgcaagagttcatcggccaagccatgaagcaggctaccacctacccaacccaggctgcggccttcgcccagaatgctatcctggtccagcgcaagttcttggagcctgcgcttcaggtcgaagtcgtggtcaacggcaagatggtcgaactccacctcacccctggtggctgctacaaagcctatatggtgctggactga	MEQFPERVEITSQEFIGQAMKQATTYPTQAAAFAQNAILVQRKFLEPALQVEVVVNGKMVELHLTPGGCYKAYMVLD
74481	74245	hypothetical protein				no hits		atgagcgtccttctcacctccaaggacgacctcgactggtgcttcgatgttcacctcaaggaacacaagtccatccggcctgaagtcaaggccatctacctcaacggcaccgaagatgcccctgagttcctcgactgctacgacgtggcagaacccttgttcaacggcccgattcgctggaagtttgtccaggacgaagaaggcaacctgaaggaaagcaatggaacagttccctga	MSVLLTSKDDLDWCFDVHLKEHKSIRPEVKAIYLNGTEDAPEFLDCYDVAEPLFNGPIRWKFVQDEEGNLKESNGTVP
74774	74478	hypothetical protein	A0A6H0QUW6_9CAUD	Uncharacterized protein Mesorhizobium phage Cp1R7A-A1	1.2e-08	hypothetical protein [Bradyrhizobium sp. BRP22] Bradyrhizobi... NA 2793821 77.4 77.4 85% 6e-16 45.24 92 WP_225116822.1 hypothetical protein Tp138OMZ00d2C19078261_22 [Prokaryotic dsD... Prokaryotic ... NA 2591644 69.3 69.3 71% 5e-13 48.57 76 QDP61561.1 hypothetical protein GURKE_04780 [Brevundimonas phage... Brevundimona... NA 2948599 64.7 64.7 86% 5e-11 45.35 94 UTC28480.1 hypothetical protein UF…		atgaccaccgaaaccaagcccgacacccgccccgacatcacgaaccaccctggcggtggcttcaccgtccagggggcagacggcatcaagtacttcaaggcctgcaccttgaagggtgcgatcaagatgtatgccctgaccggcatgatcccgacccggggtgtgaccatcaccaagatgctggctctcgccaaggagttcaccggcaaggactacaagcgtggtcaagccatgattgctcacgccgacctcgaagtatggtgctccaccatgaagtcggcgctcaagatcgtatga	MTTETKPDTRPDITNHPGGGFTVQGADGIKYFKACTLKGAIKMYALTGMIPTRGVTITKMLALAKEFTGKDYKRGQAMIAHADLEVWCSTMKSALKIV
75097	74771	hypothetical protein				no hits		gtgggccgctcaataacaggcaaggttctgctggtcatcacccgtgacggcgatgactacgatgtccacccctacgttcaaagcggactgcaactcgacagcgatgccgactggttcgcctccgagatcgaacacttcacctactacgaagacatgaaacgcttcaaggtgccaaacggtgggactgttcgagtctatggccgcttcaccctgtggtggattcgcggtagttaccccgatgatgacgatgacggaggcttggagttcgagttgatccgagttctccgtcgccagaaaccccgtcgttactacgaaagtaaatcatga	MGRSITGKVLLVITRDGDDYDVHPYVQSGLQLDSDADWFASEIEHFTYYEDMKRFKVPNGGTVRVYGRFTLWWIRGSYPDDDDDGGLEFELIRVLRRQKPRRYYESKS
75563	75102	hypothetical protein				hypothetical protein [Variovorax paradoxus] Variovorax p... NA 34073 54.3 54.3 39% 7e-06 41.79 137 WP_153283176.1 hypothetical protein [Variovorax sp. PBS-H4] Variovorax s... NA 434008 48.9 48.9 50% 7e-04 37.65 132 WP_162580536.1 hypothetical protein [Variovorax sp. PBS-H4] Variovorax s... NA 434008 45.8 45.8 63% 0.011 32.04 131 WP_162580532.1		atgaaagcactgaccaccacccaacaactcgacaactgcatcatggccttgttcctgtggcgtaccacggtcaagccagagcaggttgtccctggcctgcgttgcttcggcatcagcgggacttgcggaaccctggcctgcttcggtggctggctatccacctggaagcacttccagaagcaaggtgtgcgagtactcaacgaagctggcaaccgactggcgaaggccacgttccccggcgctccctacatgctggatcccgagcgtgagctaggcctgatcggccacccttcggaggtggcccgccacctgttcggtcgtgacgacatgttcgccaggaacctcggcctgatggacgactactcggaagtcatctgccgcctggagggccagatctcg…	MKALTTTQQLDNCIMALFLWRTTVKPEQVVPGLRCFGISGTCGTLACFGGWLSTWKHFQKQGVRVLNEAGNRLAKATFPGAPYMLDPERELGLIGHPSEVARHLFGRDDMFARNLGLMDDYSEVICRLEGQISALNAQKYEEEQSVRSYPHLG
75886	75560	hypothetical protein				no hits		atggctgtctgcaagttctgcaacaagctattcgtctggggccgcaccgaggatgcttgggtgcccctagttccaagcggagaagagggtgaattgcccctcactcacgttgacgaggacggagtgctgcgtgcttcccaccgtgcaatctgcacaggctacaccgcagcagtcaaggtcatgaaactggccgtgcctgtccaacacaaagatgtgctgccgtctgcccgcccaccacagcgcgacgaagaaatctcacctcaccccgagccatccaaaccattcacgatcaaacgcaaaggtcgtcctcgaaaggcatcccaatga	MAVCKFCNKLFVWGRTEDAWVPLVPSGEEGELPLTHVDEDGVLRASHRAICTGYTAAVKVMKLAVPVQHKDVLPSARPPQRDEEISPHPEPSKPFTIKRKGRPRKASQ
76525	76031	hypothetical protein	A0A7G5BBG4_9CAUD	HNHc domain-containing protein Ralstonia phage Raharianne	2.8e-29	HNH endonuclease [Achromobacter anxifer] Achromobacte... NA 1287737 155 155 98% 2e-43 50.31 259 WP_258129197.1 HNH endonuclease [Achromobacter spanius] Achromobacte... NA 217203 146 146 98% 3e-41 43.21 163 WP_127184002.1 hypothetical protein BYI23_B004540 [Burkholderia sp. YI23] Burkholderia... NA 1097668 144 144 98% 1e-40 49.38 159 AET91061.1 HNH endonuclease [Burkholderia cepacia complex] Burkh…		atgactctaaccctagagcgtgtccgaactctccttgcttacgatcctttgtcaggagacctcacatggcttatctccactaaccgaaggatcattgttggagatgttgcaggtagtgattaccacaatccctccgggaaaagctacaggcagataaagatagacggtaagcgctacatcggacacagagttatctggtttcaccaaactggtgattggcccgaagtagtggaccacaaggacggagatggcctgaacaaccgatggttgaatctccgcaatgttgatgactcagggaataagcagaacagaagggagtgtgacagtgactctaagacggggttcttgggggttactaagcaccgaaaaaggttcgtggcacagatcaccaccaacaac…	MTLTLERVRTLLAYDPLSGDLTWLISTNRRIIVGDVAGSDYHNPSGKSYRQIKIDGKRYIGHRVIWFHQTGDWPEVVDHKDGDGLNNRWLNLRNVDDSGNKQNRRECDSDSKTGFLGVTKHRKRFVAQITTNNKKKYLGTFDTPEEAHECYLKAKRELHSTCTI
76785	76588	hypothetical protein				no hits		atgagcaacgataggctggtcattattactctcatagtaatcgtggccctcattgtgattgcaggctaccgagtgatcttgaccactcgtgacccattcggcatgtcaggattcgttttcctactgtgcttctggactgcaacatcaggcctcagtttctggtggtgttatgtcatagcaaggttcctgttgaaataa	MSNDRLVIITLIVIVALIVIAGYRVILTTRDPFGMSGFVFLLCFWTATSGLSFWWCYVIARFLLK
77132	76782	hypothetical protein	A0A0K1LM90_9CAUD	Uncharacterized protein Caulobacter phage Seuss	5.2e-16	hypothetical protein [Sphingomonas sp. RP10(2022)] Sphingomonas... NA 2949094 91.7 91.7 86% 7e-21 46.08 131 WP_254289655.1 hypothetical protein [Photorhabdus luminescens] Photorhabdus... NA 29488 85.1 85.1 81% 2e-18 42.11 130 WP_139655498.1 hypothetical protein [Paraburkholderia antibiotica] Paraburkhold... NA 2728839 84.7 84.7 86% 1e-17 42.00 173 WP_169500656.1 hypothetical protein [Photorhabdus…		atggttgcaacccctcttgttcctcgcaaccaagttgccaagccctggaagtggaagcccagcggcgcagcgcccatagcgccgtgccacatgaagacttcgcacctcttctacaccctgcggatgatctggaacaatcatctgcccgaagcgtttcatgtcggcgtcgtgaagttgtatgacttcggccccacctacaccaccgagtacttcggcgaagctattcgccgcctacacgcagagttaattctgcgtagtgacttgcctagtaacctgcaacgtgagtacgatgagatgcgtgcccatgtcactcggggttgcctcaagcacatacctgagttgctgcaatga	MVATPLVPRNQVAKPWKWKPSGAAPIAPCHMKTSHLFYTLRMIWNNHLPEAFHVGVVKLYDFGPTYTTEYFGEAIRRLHAELILRSDLPSNLQREYDEMRAHVTRGCLKHIPELLQ
77398	77132	hypothetical protein	A0A291AXT0_9CAUD	Uncharacterized protein Shigella phage Sf13	1.3e-06	hypothetical protein [Halomonadaceae bacterium] Halomonadace... NA 2026746 52.8 52.8 60% 1e-05 47.17 181 NLC20875.1 hypothetical protein Silverhawkium_gp105 [Shigella phage... Shigella pha... NA 2530185 50.1 50.1 92% 2e-05 36.14 98 QBP33191.1 hypothetical protein HP1_03 [Citrobacter phage vB_CbrM_HP1] Citrobacter ... NA 2876111 50.1 50.1 89% 3e-05 35.80 98 UHS65395.1 hypothetical protein [Shigell…		atggtagataaactactgccgcccaacggtcggaccatcatcacgcctgctcccggcggatggaagcccaacaccgtttacctcgtgctcgtgtcttggcatcacgccaaccccaagcacgagtgcattctgcacaccggattcatcaacgaggatggctcgttcgggggatactgtctgtgcttccaccactcgtatgagtatcccttggatgctgatcgtgcggtttacatgtgctttcggcaagaactctgcgagttgaaataa	MVDKLLPPNGRTIITPAPGGWKPNTVYLVLVSWHHANPKHECILHTGFINEDGSFGGYCLCFHHSYEYPLDADRAVYMCFRQELCELK
77628	77392	hypothetical protein				no hits		gtggctgacaagctgctgatacccactgccgagatcatcgccaaggctatccagtcaatggctgaactcgactacaccggaacgctcggccaacacgttggctgtgctttcgatggctactggccgcgtctcattcgagtgaggcgtgagaacggccagttcaccaccgggcctgagcttgaagaagctcgtgctctggtcaaagatcaactcaacaacctgggactgacatggtag	MADKLLIPTAEIIAKAIQSMAELDYTGTLGQHVGCAFDGYWPRLIRVRRENGQFTTGPELEEARALVKDQLNNLGLTW
78106	77621	hypothetical protein				hypothetical protein [Variovorax paradoxus] Variovorax p... NA 34073 46.6 46.6 27% 0.006 42.86 137 WP_153283176.1		atgcaatccaaccacgaactcaaggagaaactggctgacgccagcttcgaccagaagcgttactggcttagtaactgctgccttgccctcaagctctggcaagagcgagtgaaggccgatcaagtgttccccaacctgcgccgttggcgctgtggcactcaggcctgcttcggcggatgggttgccacgtggcccgagttccaagcactcggtgtggacacctacgagaccgatgaccccggctctaatcgcagtggcaagccctacatggtggacggttcgttcttcttgacggattacggcctgtctcagcacctgttcggccaccgtgacatgttctgccccagtgtggaggaggatatggacgcgatggatcctgacctcttcgagatcaagcct…	MQSNHELKEKLADASFDQKRYWLSNCCLALKLWQERVKADQVFPNLRRWRCGTQACFGGWVATWPEFQALGVDTYETDDPGSNRSGKPYMVDGSFFLTDYGLSQHLFGHRDMFCPSVEEDMDAMDPDLFEIKPVGMHDYNVVLFRLETQILNLQEAGAVCG
78498	78283	hypothetical protein	A0A7H0XG06_9CAUD	Uncharacterized protein Pseudomonas phage phiK7A1	1.9e-17	hypothetical protein phiK7A1_158 [Pseudomonas phage phiK7A1] Pseudomonas ... NA 2759194 80.5 80.5 93% 4e-16 44.44 206 QNR53946.1 hypothetical protein [Ralstonia solanacearum] Ralstonia so... NA 305 45.8 45.8 32% 6e-04 60.71 68 WP_064297872.1 hypothetical protein Acf1_00004 [Acidovorax phage ACF1] Acidovorax p... NA 2856860 41.6 41.6 32% 0.026 53.57 69 QXV72201.1		atgaagttctttcactcacgaccaccacccgaggttgtgcgtggagagttgcaggtcatcggcctgttcctctgccacaaccacgattacctcacctattccggtgagtgctcttgcacacaaaagaaggaggttctcaagttcgccatcgttggcaccgactacggctggcttcacaccacgtccggtgatcccaggttctggggttcccgctcgggtgcccgagccaagctcaaacgattcaaggaagctcatggcctctaa	MKFFHSRPPPEVVRGELQVIGLFLCHNHDYLTYSGECSCTQKKEVLKFAIVGTDYGWLHTTSGDPRFWGSRSGARAKLKRFKEAHGL
78644	78543	hypothetical protein				no hits		atgatggatcagttcattgtctggcgtcttcgtggcgtggcatatctgtgccttcgcagcgatgactctggcttcgtgcagactctggcacgtttgccatga	MMDQFIVWRLRGVAYLCLRSDDSGFVQTLARLP
78880	78641	hypothetical protein				no hits		gtgatcctcgcacctgactggcatgatgtccggtgcgaggtaacagagcaccgctggtttcgcaagccagtggtccgagtattcggcctagcccgccctgctggaatcggctcggctgtctggtgggaggaaggaggctcgatcctgtcaggcatttgcgagttgtctgacgcaatcaacggccatgcacagtctgctattgaagcacaccgtgcaggccataaggggaaaccaaaatga	MILAPDWHDVRCEVTEHRWFRKPVVRVFGLARPAGIGSAVWWEEGGSILSGICELSDAINGHAQSAIEAHRAGHKGKPK
79461	78901	hypothetical protein				no hits		atggctcgcatttcctctgtcgatcactacaacttcacggtgagtgaagacaacaagctcgcgctctctctcaagcgagtgctccctgagcatccactcctggctgcacagttgttctgtgccatccaggcctgcaactcggcccgaaagctcgatgaatgcctcgatgcactcgatggcttcatcaagttcagcgacagtcattcgagctactcgttcttcgagttgtataaggagcagcctgtgctacctttcaccgagcatcatttcatcggtgcgaccatcccaccgattccccaaggtgacgagcgtgatgcgatggtggcccaacgtcgccacctgaaagatctctacctcaacagcgacgagatgcagcgcacgacgctggttcgtgtgtac…	MARISSVDHYNFTVSEDNKLALSLKRVLPEHPLLAAQLFCAIQACNSARKLDECLDALDGFIKFSDSHSSYSFFELYKEQPVLPFTEHHFIGATIPPIPQGDERDAMVAQRRHLKDLYLNSDEMQRTTLVRVYPAIFAPVETRAKVEKAEGALVVLWGIVSLWMDPPEEDDSSLMPPGNAGALLLG
79811	79464	hypothetical protein	K7WWV5_9NOST	TPR repeat-containing protein Anabaena sp. 90	9.9e-09	no hits		atgtacttagagatggtcgatgttcgcctccccggcacctacgccccgagcatgtataagctcgcacagtttcgtagccacaccactggctactctgtgttgttcgttatccaatccaacgatggcgacttctactaccacgaaccactgtggcaagcagcgattcgcaaatacaaagaacaatgcgaatccagcgagggtttcgtgtcgttgaccgtactggctggatccagcacggcagggtctcgtgaagctgacccctggcctctctatcttgagagcctcgttcttcgcatccgtcccgggctgcgctggtatcagaaacttttcctcaactccaaggagtaa	MYLEMVDVRLPGTYAPSMYKLAQFRSHTTGYSVLFVIQSNDGDFYYHEPLWQAAIRKYKEQCESSEGFVSLTVLAGSSTAGSREADPWPLYLESLVLRIRPGLRWYQKLFLNSKE
80101	79811	hypothetical protein				no hits		atgcccctaaaaccccgtccctactgcgccaatggccctccagccatgcgggcttctaaggtcaatgctgacccgcttcggaccctcgatgagcactccgagcgattcggcatggcatctggttccctccgcgtgatcttcggaaagtccaagagcactctgaagcccaccggcgtcaagcgtggagccaagacctactacacaacctcggctatgaacacatggtgggccgagtactctgcgctggtctcagcgaagaacgttactggtcgagtaactggagaactctga	MPLKPRPYCANGPPAMRASKVNADPLRTLDEHSERFGMASGSLRVIFGKSKSTLKPTGVKRGAKTYYTTSAMNTWWAEYSALVSAKNVTGRVTGEL
81365	81240	hypothetical protein				no hits		atggtcatcgtcattcgcaagctctccctgcgtcgtgttctggtggagtatcgcttctccacgggtgcggtcctgcacaacgacgaagtgttcaaaagcgtgaatcaagcgattcgctgtgcttga	MVIVIRKLSLRRVLVEYRFSTGAVLHNDEVFKSVNQAIRCA
81755	81543	hypothetical protein				no hits		atgcaacttcaagccccttcgtcctaccgtcgtgaggcactcgacgcggtgtttcagatcctgctggtcatagtgctctgcgtgggcgtggtgctggtcgggctttatggcctgttctcggcggtgctcctgcaaatgatcctggcgggcaccctggcggtggcgctggtggtcggcttcgtgtgggctctgatgctcgaatactgggtgtga	MQLQAPSSYRREALDAVFQILLVIVLCVGVVLVGLYGLFSAVLLQMILAGTLAVALVVGFVWALMLEYWV
82636	81839	hypothetical protein				no hits		atggcacaagctaatcaaaccgcagtggtcgcaaacatcgaagtcgcagcgatgtcgaaatttgtggtcgcacaatgcgccgcatttgtgaagtcgaaagtggccctgtatgtggcactggcactggacgtgcatgcgaaccacaatggcaccatgccagccggatacccggatgcagtaggcgcgctgctgggtgaagaagaaggcaagtttgcgcgcaagtattgcacgatcatccggcctatgctggagtcgcaagtgatgggcgcggagtttgtcgcatttggcgcaagcgctgaaggcgcacgcaaagcagtcgcgtttgtgatggcgcagacgaaggcgcgcggttacaccaatagcatggaagatattaaggccatgtttaagggtgtcgca…	MAQANQTAVVANIEVAAMSKFVVAQCAAFVKSKVALYVALALDVHANHNGTMPAGYPDAVGALLGEEEGKFARKYCTIIRPMLESQVMGAEFVAFGASAEGARKAVAFVMAQTKARGYTNSMEDIKAMFKGVASTKEVALARAQADAIRQDADKNIAAAKGALAATEKDAADAESNAQRKTAEVLAAAAAPTAPAMSAQGEVERGETVVGNEHIQAKPAIVWNITVVDNGPTYNIDLPTTLPTEALTALMGELADMLATREAVTA
Caulobacter phage Kuura			HMMER			Blastp
start	stop	function	Hit identificator	Description	E-value	Description, Scientific Name, Common Name, Taxid, Max Score, Total Score, Query coverage, E-Value, Ident, Length, Accession		nucleotide_sequence	aa_sequence
360	127	hypothetical protein				no hits		atgactaaggcccccaagcaattcgccaccgcgttctacgccgatccctacgcaggcaaggttgtcgtggccctcgtgccaatggcgtccgacaaaacccgcgcgtggtggaagcgcgtggacaacggacaggttgtcggcgggcaagcacgggcgttgggagtggcgcgcgcggtcaactacgccaaagcccaccggagtttcgagcgggtgaggatggaaggggaaggctga	MTKAPKQFATAFYADPYAGKVVVALVPMASDKTRAWWKRVDNGQVVGGQARALGVARAVNYAKAHRSFERVRMEGEG
750	2045	putative small terminase	A0A2D0ZPS7_9CAUD	Vibrio phage vB_VspS_VS-ABTNL-3	0.0076	hypothetical protein D6827_00035 [Candidatus Parcubacteria... Candidatus P... NA 2762014 90.9 90.9 29% 2e-17 40.71 178 RMD52388.1 hypothetical protein [Rhodobacteraceae bacterium] Rhodobactera... NA 1904441 84.3 84.3 27% 4e-15 40.38 173 NBR90636.1 hypothetical protein E6Q97_25110 [Desulfurellales bacterium] Desulfurella... NA 2482794 84.3 84.3 29% 7e-15 36.28 198 TXH48235.1 hypothetical protein […	6W7T_A small terminase subunit; viral genome packaging motor, small terminase, Pseudomonas phage PaP3, DNA BINDING PROTEIN, VIR 99.05 7e-9 89.75 14.1 107 152	atgaacgcgcccctctccccagccgcgatcccaagccgcgacgaggaaatggctgacgaactcttcacgtcggtcttccctaacggcctgcccgtctcggccccagcggccaagtccgcgatcctcacgggcttcccgctcaccgagtcccaccattcgcagcttgcccagtccaacgcggagggagtcgtgctcggtgtgtcggctgcgcccctcaagcgcatctcccgcacgcaccaccggctggcccaattcctcgcggctgggatggacgagggccaagcgggcgtgctgtgcaactacaacccctcgacggtctcaatcctcaagaccgacccgatgttcctcgaaacggtggccttctacgagagccaagcggaagaagccttccgcgacgtt…	MNAPLSPAAIPSRDEEMADELFTSVFPNGLPVSAPAAKSAILTGFPLTESHHSQLAQSNAEGVVLGVSAAPLKRISRTHHRLAQFLAAGMDEGQAGVLCNYNPSTVSILKTDPMFLETVAFYESQAEEAFRDVVTEMRDLHQDVVVAIRERLEDRGDTIPLKDLTGLLTALSDRTGNGPSSSTVSKTSPSRCQEKTLLGSNPRGALPPLSPTAPSLVPTQPLPLSDRRELSPRRIAGLSRVTLIPRPASMPTPWAKPGSARAAGLAFEKKAVARLKAQWPSIHYHQWIEYADVNGPGRCEPEAYIVFPDRIVLFECKLTGCALGQTQMEHLYAPLLARLYARPVVCVQLCKSLTPATPGPFIDSLDDVEALPRTTPYATLQMAR
2054	2380	hypothetical protein				no hits		atgcccgatatcattgacaccctcaccgccatgtccgacgcggaactgtcggccaagctcggcttcgacgcgaagatcgagatggcgcgcaagaccctcgccgacgcggcagcactgaccggtgacgcacgcaagtgcctcgcggataagttcgaacaggacttcgcgccgcgcacgccctacatcgaggattggtcgtggaggatcaaggacgcgcaacgcgaagcggccaagacctcaaaaccgccgccgccgagatgtgtgactgcgatcccacgtccctcatgccgtccgacgactaggagtcgcccgaatgtcattcgctaa	MPDIIDTLTAMSDAELSAKLGFDAKIEMARKTLADAAALTGDARKCLADKFEQDFAPRTPYIEDWSWRIKDAQREAAKTSKPPPPRCVTAIPRPSCRPTTRSRPNVIR
2367	2690	hypothetical protein				no hits		atgtcattcgctaaaaccctcgccaacatcggcctcacggtgttgccgcaaatgttcctgccgcctggcgtggcccaagtcgtgtccctcggcggcaagatgctcctcaacggtgcaacggccgggggcggcggaactggtgcagccgagcaaaccatccagcgcggcccgcaaggcgcttcgccctcagctccaactgctgccccgttctccgttccgcaaatgcccaacaccccagtcatccccggcatgggccagttgggcggttacggcggcgctccgctcggcctactcccgcagctcctctcccatctccaacgctag	MSFAKTLANIGLTVLPQMFLPPGVAQVVSLGGKMLLNGATAGGGGTGAAEQTIQRGPQGASPSAPTAAPFSVPQMPNTPVIPGMGQLGGYGGAPLGLLPQLLSHLQR
2810	4459	putative large terminase	A0A3R6KSH7_9FIRM	Roseburia sp. AM59-24XD	4.5e-29	hypothetical protein E6R03_15495 [Hyphomicrobiaceae bacterium] Hyphomicrobi... NA 2015799 458 458 99% 1e-151 44.62 566 TXH10399.1 hypothetical protein B7Z37_03160 [Verrucomicrobia bacterium... Verrucomicro... NA 1970608 390 390 96% 4e-125 39.51 561 OYW77701.1 hypothetical protein DMF62_03635 [Acidobacteria bacterium] Acidobacteri... NA 1978231 384 384 92% 5e-123 39.23 560 PYS90905.1 hypothetical …	4BIJ_C DNA MATURASE B; HYDROLASE, ATPASE, DNA TRANSLOCATION, SINGLE-PARTICLE RECONSTRUCTION; 16.0A {ENTEROBACTERIA PHAGE T7} (Threading model of T7 large terminase) 100 9.5e-34 297.72 45.6 395 476	gtgtccgcagccacgctcaccaccgacgaaatcaaatcactcgcagcgcgttgttggcgctcgccgagcgaattcgcgcgggtgttccttccggcgtggtttccctcgaagatgccgtggttccatcgtgggatcgcggcgctgcgccagcaacgagcggacttcctgctggacttcggccccgagtggtggccgatggacgtggccgccggcaagccctcgcactggaccgttgccgatctgatgaagatcgtgaccaatttcgttgtggttacgaagcccgccctgcgcgatcccaacggcacgatcgtcgagcccgaagttgtgtcgccgctgttcgagttggactacaaagacggcgtgatccacaacgttcgtatcgtcaaccccaagctcctc…	MSAATLTTDEIKSLAARCWRSPSEFARVFLPAWFPSKMPWFHRGIAALRQQRADFLLDFGPEWWPMDVAAGKPSHWTVADLMKIVTNFVVVTKPALRDPNGTIVEPEVVSPLFELDYKDGVIHNVRIVNPKLLNAFMLPRGYSKTTLLNMLNYRDVCYGDAKFLVYVSETGTHAVNQLLTMRGQLETNELAILVFGDLRPDRSDSEKWTDNLIETNNGCRVGAVGRGGQLRGMSKDATRPTRIVIDDLQNEESVKSEAERTKDINWLLRTVLPARKIFGDDLTVIDMIGTLLHPEALMPLIMADPDWTAVRFGAFDRQGDALWEEMMPRKKVLELRASYERKGKLDIFDFEYMSSLPMNDGAAFPLDKITYVNRPSEWFVAKALVCDPAISKNPKADFC…
4459	4833	hypothetical protein	A0A2A4ISX2_HELVI	Heliothis virescens	6.1e-06	hypothetical protein [Asticcacaulis sp. AC466] Asticcacauli... NA 1282362 65.9 65.9 97% 1e-10 38.64 133 WP_023459477.1		atgccccccagtgaagtgatgaccaatgtacccacggagatcgccttgcagcaagcgcaaatcgccgccacgcgcgcactgacggactccgtgaagtccctcgatcaccgcatgggcgagttcggcgcggaccttaaggacgtgcgcgagcggcttatcgagttggaagcgggcaagttcgaagctcgtttggccgaaacccgcaccgagttgcgcgaacagatcaaagcgactatgacctaccatgagtctctcgaagcccgcgtgcgcgcggtcgaggtggcaattggcaaattcacccttgcgttggctgtggctggcgcagttggcggcgcggccttgggcgtgatcgcaaccaaagtttttggaggctaa	MPPSEVMTNVPTEIALQQAQIAATRALTDSVKSLDHRMGEFGADLKDVRERLIELEAGKFEARLAETRTELREQIKATMTYHESLEARVRAVEVAIGKFTLALAVAGAVGGAALGVIATKVFGG
4837	6870	putative portal protein	A0A2D1A928_9CAUD	Vibrio phage vB_VspS_VS-ABTNL-3	6.9e-85	no hits	7SZ6_d Portal protein; Portal protein, Dodecamer, VIRAL PROTEIN; 6.24A {Pseudomonas virus PaP3} 100 3e-46 413.16 53.4 546 705	gtgcccgttctcccgtccgccatcaccccggctgaaacccttggcatggatcaaacctcgccgtatcggttccagccgccgtccaacatcggccaacgcgctccgatcgactatctatcgccgggctcgcccgcacacacgttcgtgctggactatctgttgaagcgcctgaatcactctgagcgctctatgtcgccattctatccccggtggcaagccacggagatgcggctgcaagcctacgtcacacttcccaagtatgacgagatcatgagcaacatgcgggaaacgggcaaggtcaaggcccccgacgagatcgtcgtgccctatgcgtggtccacgcagcaaaccatcgtgacgtatctgctgcatacgttcgcgggacgcaagccgatccac…	MPVLPSAITPAETLGMDQTSPYRFQPPSNIGQRAPIDYLSPGSPAHTFVLDYLLKRLNHSERSMSPFYPRWQATEMRLQAYVTLPKYDEIMSNMRETGKVKAPDEIVVPYAWSTQQTIVTYLLHTFAGRKPIHQVGAYRGEQVKRAKNMEMLLQYNADYVKYVYHLYNLFQNGEAYGLAVQRNMWRRDERVKTVTRPPSPQMAQMMASWGQTAPDQRVQERAVCFEGNSVAVINPYMFFPDPRVPMVEVAKKGEFVFWRSYEGRHILLREEAAGTLKWVKYANAAPRNSNDGSGQSFAGLRALGQSLTSDSFRDNAGGVSQAFQVDQGTVEIIPAELGLGQSRVPEKWLFTILNKSQIVQAQPLGLNHGDHPISVAEPNAFGHSFGQLGTADLVAPTQD…
6870	7190	hypothetical protein				no hits		atggacgagtttaaacccttcgcgggtctcgcggtgaatatggtgccgcgagacccggagttgacacgagaggagaagcaagccgtgggacgcatgtgtgtccccggtgccccgatctggaaaattctgaaaagcgcggttgacaacgccgagcatttgagggaccatatcgccgcgctggacttgtctgatcccgccgagttggcacttgccagacaactccaacttcgccgtaaagcggccctggatttcctcgtgttctttgcgagggccacgcaaacttccccaaccgacaaggacctgaccaatgcctcccattga	MDEFKPFAGLAVNMVPRDPELTREEKQAVGRMCVPGAPIWKILKSAVDNAEHLRDHIAALDLSDPAELALARQLQLRRKAALDFLVFFARATQTSPTDKDLTNASH
7177	8364	hypothetical protein				no hits		atgcctcccattgacggcgaagcgccgcaaaccgaagtcaacgctccggctgctccggcccccgctcctgctcctgcgcccgatgtggcgctcgatccggccgcgactggtttggccgagatgcacgccgagttctccaacacttcggcgtcggacttcctcaccaacttcttggccgacgaagggctggcggtcgataccccgcctgctcccgttgtcccgactgccccgactactccgcccgccccgtccggcaatgcaacggcagctcccgctcccgccgcgcccaatggacaaccgcccgcgagtgccccggccgtcgatccgaaccaactcaaccgcctgcttggtcatgcaccgggcacgccggctccgggcactccgcccacgcccgcgccc…	MPPIDGEAPQTEVNAPAAPAPAPAPAPDVALDPAATGLAEMHAEFSNTSASDFLTNFLADEGLAVDTPPAPVVPTAPTTPPAPSGNATAAPAPAAPNGQPPASAPAVDPNQLNRLLGHAPGTPAPGTPPTPAPVPPQPAPAPTPTPQPAADAPWQPFDGAIDLPPAIKAALDHDDPAVRHTAIGSVMAGVGNMIASRLIERFKTVEFPQLAQATVGHVQSAAQTQNVQQELYGNFPQLRHANPALIAQAAQIVTQDELARNPGAVVTPEIVRKIGALAAQALAQAASGHQPAFAPQPPQAYAPPPQQYAPPPGYAPPPPGYAQPQPVSEPTQGTDGNWYVRMSNNTWAPTAPPGPPQPVAPPYIAGQGAGGFGVPPVAVPTPDSEFASFMNNGFG
8415	9683	putative major capsid protein	A0A2D0ZXF9_9CAUD	Vibrio phage vB_VspS_VS-ABTNL-3	1.1e-39	hypothetical protein E6R03_15500 [Hyphomicrobiaceae bacterium] Hyphomicrobi... NA 2015799 577 577 85% 0.0 49.05 606 TXH10400.1 hypothetical protein DMF62_03640 [Acidobacteria bacterium] Acidobacteri... NA 1978231 532 532 93% 1e-177 43.85 685 PYS90906.1 hypothetical protein [Alphaproteobacteria bacterium] Alphaproteob... NA 1913988 525 525 92% 3e-175 44.68 648 MBA4274987.1 hypothetical protein B7Z…	5LII_P Major capsid protein; polyvalent staphylococcal bactoriophage, Myoviridae, tail sheath, tail contraction, virus like par 99.74 2.1e-16 158.67 20.4 229 463	atggcaatccccggtctccgcaattcggacagcgtcggcaacccgaacggcaccaaccgccccggtcagtggcgcaatctgatcctgcgcctctatccctacggcgcgcagaacgcccctctcgcggccctcacctcggtcatgaagtctgaggccacggtcgacccgatcttccactggttcaccaagaagacgcagtcgcaccgtttcgttctcggcgctgacctcgccaacgtggcctcgggcacggccgccgtgatgaccatcgacgccaccggctccaactccaacgcctacggcgtcaaggccggcgacgtgctgatggtcgaacagtcgggcgagctgatgtacgtcaccgcgacgcccgcgaccgacaacaccatctcggtcattcgcggc…	MAIPGLRNSDSVGNPNGTNRPGQWRNLILRLYPYGAQNAPLAALTSVMKSEATVDPIFHWFTKKTQSHRFVLGADLANVASGTAAVMTIDATGSNSNAYGVKAGDVLMVEQSGELMYVTATPATDNTISVIRGFDGSAGAAVTYNGAGVNPNVLKIGSAYEEGSAAPDPIGWDPAETSNQTQIFRETFSLTGTAAGTVTRTGETVRESKADCLEAFTVGLEKSFIFGKKRTTTRNNQPLRMSDGILAQLPSERKVSLAGQSGLLSLKYWETLIATMFRYGSREKMAWCGVTALLAITQMVRLNSQLQWSLGPMTKEYGMDVQRLMTPMGTLVLKIHPLFGQMTGGVTGGTAYTSFDNAILVLDMANLKYRYLTGRDVTYQPNLQLPGVDGMLAGYLAEC…
9780	11174	hypothetical protein				hypothetical protein [Paracoccus denitrificans] Paracoccus d... NA 266 180 180 78% 1e-45 35.31 671 WP_230999176.1 SGNH/GDSL hydrolase family protein [Paracoccus denitrificans] Paracoccus d... NA 266 169 169 78% 5e-42 35.29 671 WP_104492066.1 SGNH/GDSL hydrolase family protein [Rhizobium pusense] Rhizobium pu... NA 648995 161 161 91% 3e-39 35.20 640 WP_172873621.1 hypothetical protein TU81_00635 […	A0A6M3TD19_9CAUD Pseudomonas phage MR6 7.0e-25	atgccgagttttccggtcttcgacaagacgctcaaccaactttcgttggagttgtccacgcggcgactgacccgcttcccgaattgggccgttgagggcgacagtcgtctggctgctgcttcggcctacaccaaaacgggcgacattatcacggcggcacagttccaacagcgtggggtgctgacccaccttcgccgcctcatcggacaacgtgtcgactttccggtcacgatgaattacgcggtccccagcaccacgtcggcggatatgctggcgcggctgacgaccacgccgatcctcgcggacctcacgagtgggcgcgctgagggtgtgttggcgttgatgggcaccaacgatcggggttcggcgaatatgaccgccaaacaaaccatcgacaac…	MPSFPVFDKTLNQLSLELSTRRLTRFPNWAVEGDSRLAAASAYTKTGDIITAAQFQQRGVLTHLRRLIGQRVDFPVTMNYAVPSTTSADMLARLTTTPILADLTSGRAEGVLALMGTNDRGSANMTAKQTIDNFMAWREQILATGARILWLAELPRGEASFTAMRLASPQLDNHLTIHRWLLAQAGIERSFVANCWPAFANPASTTGDVKSGLTYDGLHPNGAGGVAMAPAPAAWFNAEYPPVNILPSSNSDVWSATNPRGSLSPNPMTLGTGGSKVAGGSTISGEVADSHTVTGVSATGLTIVCSKETVNGEEFQKIVISGTPTVSGVNVELSANIPVASLTADAVTGDMIYGVAQIDVPAGNTGWNGLVLGTRFLTVSGTPTTLSAQDGSVPVPSTQ…
11241	11534	hypothetical protein	A0A0A0D3G5_9PROT	Inquilinus limosus MP06	6.9e-11	hypothetical protein [Novosphingobium sp. 2638] Novosphingob... NA 2930389 72.8 72.8 57% 1e-14 62.50 58 WP_243924443.1 hypothetical protein [bacterium] bacterium NA 1869227 74.7 74.7 65% 5e-13 57.75 677 NDD54079.1 hypothetical protein [Enterococcus sp. FDAARGOS_375] Enterococcus... NA 2060307 73.2 73.2 55% 1e-12 55.56 382 WP_096742466.1 hypothetical protein [Xanthobacter dioxanivorans] Xanthobact…		atggctgctgttccctataccgacaactcgcgcggtcccgcgttccagtacgatctggcgccactgcaacgcggcgagtttctcaccaaggcccaaatcgacacggccactggtcgggccgccgaagccgcgtccattcccacggccggcagctacgtgcgcggccaattcgtgtggaacaccgtcccggccatctcgggcggcaaggtcctgctgggctggtcgcgcctgaccacggggtcggctcacgtcgccaacaccgactgggccgcctgctacgtcaccaactcgtaa	MAAVPYTDNSRGPAFQYDLAPLQRGEFLTKAQIDTATGRAAEAASIPTAGSYVRGQFVWNTVPAISGGKVLLGWSRLTTGSAHVANTDWAACYVTNS
11562	12323	hypothetical protein	A0A401RS52_CHIPU	Chiloscyllium punctatum	1.6e-08	no hits		atgacactgtttcccaacggccaaggtggccgcaactggtcgcccgggcctgtgcccaagggcatgtcggcgctcgacgttgtaattcaggcgggctatctgccgcactacgcggggccggtggagtttgctgcgtggctgcggcaacctgtcgatgaggtcgcgggggattttgaagcgacggtggccgcagcggtcacggccgcgattacccccacgctcgacgcggcagcggcgtccatcgccacggccaacgctgcggttgcggacgccgagactgcgcgcgacgcagcccttgcagcgcaagctgcagctgaggatgcgctggctgcgatggaagccctcgtgctgacgttcgaaaaggcgtcagttgctaacatcctcgtcggcacggacgac…	MTLFPNGQGGRNWSPGPVPKGMSALDVVIQAGYLPHYAGPVEFAAWLRQPVDEVAGDFEATVAAAVTAAITPTLDAAAASIATANAAVADAETARDAALAAQAAAEDALAAMEALVLTFEKASVANILVGTDDAKYITSLGNKTAMAWYAITTGYASPYAIDWDNGLNQALTINKATVLNTPLHPADGQTYGIKLAWTGVYDLTLPTNFDFGTNNDGSSFSPSYNKAADKIDYLWATWDATAAKYRVQFSRSA
12327	12677	hypothetical protein	A0A2S5A205_9SPHI	Solitalea longa	1.9e-54	no hits		atgcggcgtagtgcaacggccaaacaaaccaaacggcgtgagcccactggcggaggaccggcgccaagcgatcttcgagttgttcgcacgccgaacgggttgatcgatatctactcgtcggacgcgccgatcatcggattgccgttcagcgcggaagcgatcgggggtgtcgcgccgtattcctattcgtggaccggcggagacacccccaacgaagcgtacacgcagctgaccgtggagcgtggaacactcggaacaagccaaatctttcaactcacgattaccgtaaccgacgccgacgccgacatcgctgttagcgttgcatacggttatcgtgttttttgggtataa	MRRSATAKQTKRREPTGGGPAPSDLRVVRTPNGLIDIYSSDAPIIGLPFSAEAIGGVAPYSYSWTGGDTPNEAYTQLTVERGTLGTSQIFQLTITVTDADADIAVSVAYGYRVFWV
12680	13321	hypothetical protein	A0A7J7TVT5_PIPKU	Pipistrellus kuhlii	1.3e-10	no hits		atgaccattgcaacgttctatgccgacctaaagactgccatcggacgcggcaattccattacggggctgcttggtgggtgggtgcagcaaacgctcgaagccattgaaaccgagcacacgtacctgtttatggaaaccagctcgatggtcacggtcgcggttggcgcgtcgagcaacgtggtcgtcatgccggtgcccaaggtcaaggcgttcgccactattcaacgcacggaggcgcaacccgacggcacgctgctgttgggcgaggctctgcgtggggtcagcgggttgagtgattttagctcgatcgataagggctatcccacggggtacttcgtccaaggcgacaacgagattgtgctggatgcgaaggcaacggtcgagcacatcttggccgtg…	MTIATFYADLKTAIGRGNSITGLLGGWVQQTLEAIETEHTYLFMETSSMVTVAVGASSNVVVMPVPKVKAFATIQRTEAQPDGTLLLGEALRGVSGLSDFSSIDKGYPTGYFVQGDNEIVLDAKATVEHILAVQYSTYTVWDDTPDSTTPPWLANRQGWLKAETLVTAAANLRDDRLAAIWQGAAQRYRMAAWEADKEKRWAHRNAMTMGQRR
13318	14697	hypothetical protein	A0A5Q2WBF9_9CAUD	Siphoviridae sp. ct7UA22	1.6e-09	hypothetical protein B7Z37_03095 [Verrucomicrobia bacterium... Verrucomicro... NA 1970608 168 168 99% 9e-43 28.60 457 OYW77688.1 hypothetical protein [Azospirillum picis] Azospirillum... NA 488438 160 160 99% 1e-39 26.79 484 WP_209985961.1 hypothetical protein [Azospirillum sp. A1-3] Azospirillum... NA 185874 147 147 99% 5e-35 25.66 485 WP_252138089.1 hypothetical protein [Azospirillum argentinen…	7EEQ_4 Needle head proteins; Needle head proteins and tailspike head-binding proteins, VIRAL PROTEIN; 3.96A {unidentified} (Cyanophage Pam1 tail machine) 100 3.5e-41 334.11 43.6 394 442	atgaagaagcttctggaactgaaggatggggcggtcgttgcctcgggcgtcaagcgcgatttgcccccgaaccaaacggcgatctggcgtgacggcgagaacgtgctgttctacgacagtgcaatcgagaaggccgaagggctggacgcgttggctgcgttggccgagcccgcgacgggcatcgggcagggatatgcgggcgaacaggcccgcgcgttcatcggcacgcagtcgcggttctatcggtattcgccggtcgctggcctcgtgcagctgcgcgatgggctggctgggccgcgctggtcgatcatcccgtggggcgagtgggtcattgcgaccaacaacaacgaccccgtgcaggtcagcaagaacactctgtcgatggctgcgctgactggc…	MKKLLELKDGAVVASGVKRDLPPNQTAIWRDGENVLFYDSAIEKAEGLDALAALAEPATGIGQGYAGEQARAFIGTQSRFYRYSPVAGLVQLRDGLAGPRWSIIPWGEWVIATNNNDPVQVSKNTLSMAALTGVPVAKAKVIRKLGQRPIIFYGQNAAWPSATNIEDWTVGNPTTNAGNFFIRDLDSDVEAVEPLGEGLAYYTQNKMGLVSFIGGNAVFGFKNRLQGIGAISINAVVVVGQKHYGMGQKGVWVTDGSSHRYIDNPDVNRFIDSQRDPDQIDSITSIHVIDKTMVQWFFDCLDGTRRGVGYNYETGAWHLLKMGITAASEMDAFDYPLAALGTAFGYYDKGPNLGTNPLPASITSAPFDAGDDNRYKWWDLVEVHWRGTGTPEIRFGLHT…
14694	15023	hypothetical protein	A6N211_9CAUD	Microbacterium phage Min1	3.8e-10	minor tail protein [Microbacterium phage Concrete] Microbacteri... NA 2845817 60.1 60.1 51% 3e-08 50.88 192 QWS68297.1 minor tail protein [Microbacterium phage Kaijohn] Microbacteri... NA 2653750 60.1 60.1 51% 3e-08 50.88 192 YP_009996675.1 phage tail protein [Fluviispira multicolorata] Fluviispira ... NA 2654512 60.8 60.8 65% 4e-08 38.89 275 WP_152214096.1 minor tail protein [Microbacterium phag…	nothing significant	atgagccttctgcccaaactcgatcggccgttctccatcgacacgctggcgaaatgggcagaagctctcgttgcctacttcgagcaaagctccgaagctgaggcacaaccgaccgtacccgttgggggcatcctcgattggtacggtccggttccggctgggtacttggccctcgaaggtcaggccctcgtaagggccgactatcccgtgctgttcgcgcagttcgggaccgcgtggggaacggggagtggttccacgcaattcgaactacccactcaaactagcaccattgacggtgtgacctgcaaaaggattgtccgctatggctaa	MSLLPKLDRPFSIDTLAKWAEALVAYFEQSSEAEAQPTVPVGGILDWYGPVPAGYLALEGQALVRADYPVLFAQFGTAWGTGSGSTQFELPTQTSTIDGVTCKRIVRYG
15016	15444	hypothetical protein	A0A2I1GU94_9GLOM	Rhizophagus irregularis	0.046	no hits		atggctaatcgacctgaactcgaatgcctcgtttacgttgctcccagcgccatcacggcgaaacacttcgagggggtgaagaagatcgtggaacactccgtcgatccgatcacgttgcgtgaggcagccgtggcccttagggaggggctggttgcgttgtgggaggtgaaggggacggacgacccggccattgtctgtacgcgggtcattcgccccgacaatgccaacgtactttggcttgacgggctcgccggaaatggtatcatctcgaacgccaaagcgatcatgcgcgacctgttgctgattgcccgcgagtacgagtgctcccgcgttggcacggcgacacgacgtgaagcgtgggccgcgatgagcgataagttcggcttcacgcaagtcagc…	MANRPELECLVYVAPSAITAKHFEGVKKIVEHSVDPITLREAAVALREGLVALWEVKGTDDPAIVCTRVIRPDNANVLWLDGLAGNGIISNAKAIMRDLLLIAREYECSRVGTATRREAWAAMSDKFGFTQVSATYSMEVDP
15441	16511	hypothetical protein	A0A5Q2WB04_9CAUD	Siphoviridae sp. ct7UA22	1.1e-	hypothetical protein DMF62_03680 [Acidobacteria bacterium] Acidobacteri... NA 1978231 89.0 89.0 50% 9e-16 32.04 307 PYS90914.1 hypothetical protein B7Z37_03075 [Verrucomicrobia bacterium... Verrucomicro... NA 1970608 65.1 65.1 71% 1e-07 24.80 331 OYW77684.1 hypothetical protein [Candidatus Omnitrophica bacterium] Candidatus O... NA 2035772 64.3 64.3 49% 2e-07 29.21 292 MCK5013218.1 hypothetical p…	nothing significant	atgagtggcggcagcagcaaaacccctacccaaaccacgcagaaggtcgagccgtgggacgccgccaagccgtactataccgatctctacgcggcagcgcagaaggcctacacggccacggacaaggcgccctacacgggcgagctatacgctgcgccaaacgccacgcagcagcaagcgctggatcagtataaggcagcggcgggcacggtcaacaccacgccgacggcgaccctcacggggtacacgcccacgactgcgactggcgtgggcgagctgaacgctgaagcgcagaagctgttgagcggcgggtacctcaacgcgggggccaatccctacctccaggacgcgatcaccgccgccaccacgccgatccgcaaccagctcatgcgtcaaatt…	MSGGSSKTPTQTTQKVEPWDAAKPYYTDLYAAAQKAYTATDKAPYTGELYAAPNATQQQALDQYKAAAGTVNTTPTATLTGYTPTTATGVGELNAEAQKLLSGGYLNAGANPYLQDAITAATTPIRNQLMRQILPALQDQSIAQGAFGGSGYGTAQGLATSDFTQQALDLAGKLSYSSYDAERNRMMNAGQLFGQAAGLQGAANDQGWSQVTNQANLGTYNAGVQNNNNSLSLLPAQLLDKAGSQQQTWDAQKIAAELQRYNINQAAPFAGLGEFAQILNGGGFNSTGTTTSGGNATGAGSFLQGAAGVAGLGSALFPQATSSAGNWLSSLFGGNAGASTQNATNAAFASLFGNGS
16524	18467	putative transglycosylase	A0A0H3CAD8_CAUVN	Caulobacter vibrioides (strain NA1000 / CB15N)	9.9e-17	lytic transglycosylase [Caulobacter segnis] Caulobacter ... NA 88688 83.2 83.2 24% 3e-13 34.43 289 PZR37142.1 transglycosylase SLT domain-containing protein [Caulobacter sp... Caulobacter ... NA 1768768 82.4 82.4 24% 6e-13 35.52 292 WP_066682619.1 transglycosylase SLT domain-containing protein [Caulobacter] Caulobacter NA 75 80.9 80.9 26% 2e-12 35.20 291 WP_004617650.1 transglycosylase SLT domain…	3BKH_A lytic transglycosylase; transglycosylase, bacteriophage, phiKZ, endolysin, peptidoglycan, cell wall degradation, lysozym 99.1 1.6e-9 104.07 13.6 164 268	atggccgaagtaaagcaaggggactggtggaagtcaaccccgtggtggaacgtccagcccaaggcggacgatctgactacgtggccgttggtcgcgccggtctatgggtcgcttaaggcggtggactcgctggggccgcgtgtggatatcggcgggttcatgaagaaccacacgccgatcctcacgcccaaccccgacgatccgctggccccgaaggctgcggccccgagcgctcccacggctggctcgccgtgggactttgcggctggcggcggtacgccgttggacgtgagcggcattatcggtgcggagagcggcggcaatcccaacgccgccaatccgcgctcgacggctgcgggcctcgggcagttcattgactccacctgggccgatccggat…	MAEVKQGDWWKSTPWWNVQPKADDLTTWPLVAPVYGSLKAVDSLGPRVDIGGFMKNHTPILTPNPDDPLAPKAAAPSAPTAGSPWDFAAGGGTPLDVSGIIGAESGGNPNAANPRSTAAGLGQFIDSTWADPDLRKRAGFDKIDDKTWMAQKTNPTAATAMTQAYAQRNTEQWQKGMGTPPNPGQLYGMHFLDAQPFMLLTKTAATDPGHDAAAMFPKAAQANPEVFYKGTGKQRQPRTASELYAEITRRGTAAAGGGDPFTMPDLQGPMSPEAAVAMLPNVPKPTMLDLPDAPQMAEGPARPTKNALPVADWMAKLEALAPEAYDKKAAAKGRLGVVLAGIAQGAANVDARQGAGAVLAAIGAGASRAAAGFDEAMKGDEKAAKEAQRLFSLSLARQG…
18477	22553	hypothetical protein	F8TUY4_9CAUD	EBPR podovirus 3	3.4e-05	hypothetical protein E6R03_08140 [Hyphomicrobiaceae bacterium] Hyphomicrobi... NA 2015799 377 377 68% 1e-106 30.76 1138 TXH14992.1 hypothetical protein B7Z37_03065 [Verrucomicrobia bacterium... Verrucomicro... NA 1970608 330 330 74% 1e-89 27.82 1282 OYW77682.1 hypothetical protein DMF62_03695 [Acidobacteria bacterium] Acidobacteri... NA 1978231 321 321 68% 3e-86 29.99 1312 PYS90917.1 TPA: MAG TPA…		atgggcctgttcgcaaccaccaccactcccggcgcttctggcgcgtttgcctctggcccgtcgttgggctcgggcggttcgttgtttgcgtcctcgcgaacgccgacctcgtccgcaacgggcgcgtacgggaagatcatggggttcgcgaacagcgcccttgagagtttccccgagatgttcgggctggaaatctccaacgaggccaaagcattccgggcggctaacccggtgtcggggctcgtgagccaactggttggaacggggctgggctacggcgcggcggccaagggcctcatgatggttcccaaggccgccgcgcttgtggagggtgcaccgaagttcttcgggctggcaagccgtcccattgcgtccatcgcagcgaaggtcggcactgag…	MGLFATTTTPGASGAFASGPSLGSGGSLFASSRTPTSSATGAYGKIMGFANSALESFPEMFGLEISNEAKAFRAANPVSGLVSQLVGTGLGYGAAAKGLMMVPKAAALVEGAPKFFGLASRPIASIAAKVGTEAALLEAGRLAITESGIPSALTGREKRTTFGEDLGSSALNVGLGALGGGVVGAIAGAFGKGIRISDMVPGAHPSNPLVNRIRALEEAVDVGAINGQPLSEEQLRTLSFQKEQLKRANFADIEPAYTQDGSARISREEGARYNWERGKLVSELVGDVKPRTGRSYTESLNAWMNPNKGKDLGAQGVTRLLMVDPEKGFATQADLDGTLSRLGLNRDQLALVGQNHRVLSVNTGSGKDATAGENAAKALDALFTNRKPGTVRAGGPFSR…
22826	22581	hypothetical protein	F4L7M0_HALH1	Haliscomenobacter hydrossis (strain ATCC 27775 / DSM 1100 / LMG 10767 / O)	1.4e-14	no hits		gtgattgtggtcgtggtcaacggcgcggatgcgctcgtcgcgagggattggatcgccgcgtccttggcttgcgtgcccacgttgccgggaaacacgaagttcagcacgatcccgccgaaccccagcagcgcacccaacgcgatgttgaacgcgttgtcgttgcgctcaggaatcgggaagaagctcaacacaacgagggcgagcgcgaaaagcgtcaacacccccatcgcgatccagaattgttga	MIVVVVNGADALVARDWIAASLACVPTLPGNTKFSTIPPNPSSAPNAMLNALSLRSGIGKKLNTTRASAKSVNTPIAIQNC
22838	23494	hypothetical protein	A0A513ZY40_9CAUD	Pantoea phage vB_PagM_AAM22	9.6e-37	transglycosylase SLT domain-containing protein [Amantichitinum... Amantichitin... NA 857265 138 138 79% 3e-37 51.41 171 WP_083459236.1 hypothetical protein USCGTAYLOR_01606 [Chromatiales bacterium... Chromatiales... NA 1934255 137 137 77% 7e-37 54.60 172 OOO02187.1 lytic transglycosylase domain-containing protein [Cellvibrio s... Cellvibrio s... NA 2964606 133 133 77% 5e-34 48.81 290 UUA71599.1 c…		atggaccaagcgatgcaagcggagttgtccgcgatcaagaccgaactggaacggctggcggcaaggctgggggcgttgaccgcagcgacttcgccatccccgacttccctcccggtgagcgctgagggcaacgggctggcgtggggcgcgaaggtcagcgagaagttccgggacttcgtgcgccagatggaggtcgacttccgcgtcgatcccaactggttcatggcgtgcatggcgtttgaaacgatggagacgtttcggcccgacattcggccaatgcgggacggcaagcggctgtcgagcgcggtcgggttgatccagttcctcgacgccacggcggaagagttgggcacgacgacaaccgcgttggccgcgatgacggcagaagaacaactgccg…	MDQAMQAELSAIKTELERLAARLGALTAATSPSPTSLPVSAEGNGLAWGAKVSEKFRDFVRQMEVDFRVDPNWFMACMAFETMETFRPDIRPMRDGKRLSSAVGLIQFLDATAEELGTTTTALAAMTAEEQLPWVWKYFRNRIRAKGPLQTLEDVYMAIHWPAAIGKPLDEAMYVKGTSAYAVNASLDLNKDHTITKREAGELVRLKLAKGLEAQNRG
24298	23720	hypothetical protein	R9TQI2_9CAUD	Rhizobium phage RR1-A	0.00038	hypothetical protein [Pseudoxanthomonas winnipegensis] Pseudoxantho... NA 2480810 47.8 47.8 22% 0.015 50.00 344 WP_130533772.1 hypothetical protein [Xanthomonadales bacterium] Xanthomonada... NA 2006849 45.8 45.8 36% 0.022 40.85 149 MBN8714613.1		atgacccacgacacagaacttaaggcggcggtggacgacctgaccgcccgcgccgagacttgggaaaccagcgactattcgagcgaccgacgcgcggctatcagcctccgcaccatcctcgcggccctttctttactacagcagagggaggcgatctacaatccaatgccggtcaacaaggatgggcaaggcccagcctatgagcacgagactgttagcgtcctgcaccaagtctgggacgcaaccgacaactcgacgctttgtgaagcgcgggacgagacgaccgctcgcaggatcgctgacgccctgtcccgccgccctacccccgcctcagtgggggcgacaccctgtttcgagtgtggctcgacggagcggatcggcacggcgtgcaagccctgt…	MTHDTELKAAVDDLTARAETWETSDYSSDRRAAISLRTILAALSLLQQREAIYNPMPVNKDGQGPAYEHETVSVLHQVWDATDNSTLCEARDETTARRIADALSRRPTPASVGATPCFECGSTERIGTACKPCNPELVSVGADWVLVPREPTDAMLAVGADQYSDMDHQWALTVYRAMIAATPSLPPRTSKP
25461	24295	hypothetical protein	A0A5Q2WC69_9CAUD	Siphoviridae sp. ct7UA22	1.4e-22	DUF3987 domain-containing protein [Hyphomicrobiaceae bacterium] Hyphomicrobi... NA 2015799 262 262 98% 3e-80 36.95 399 TXH14997.1 DUF3987 domain-containing protein [Hyphomicrobiaceae bacterium] Hyphomicrobi... NA 2015799 228 228 95% 3e-67 37.23 402 TXH19746.1 hypothetical protein DMF62_03710 [Acidobacteria bacterium] Acidobacteri... NA 1978231 228 228 95% 2e-66 33.84 459 PYS90920.1 hypothetical p…		ttgccctcgcccgtcgagttccgcaagtggtcggcgatctacgccgttgcctctgcggttcggcggcgggtgtggaccaacctcgttcccggtgtgccggtgtaccccaacctgttcctgttcatcgtcggcccacccggcgttggcaagactcaggccctccaaccgatgggcgagaccctccgcaagtcctcgactgtcaagctcgcgcccaacgacgtctcgaagcagtccctcctcgacgcgcttcaagacgccaaggacggcgtgaccggccccgagttcgtagggggcgtcgagaccttccactacttggcccttgtgattcgcgaactttccaacttcatgtcgcagtatgacggccaactcgcgggccttatgaccgacatcttcgacaac…	MPSPVEFRKWSAIYAVASAVRRRVWTNLVPGVPVYPNLFLFIVGPPGVGKTQALQPMGETLRKSSTVKLAPNDVSKQSLLDALQDAKDGVTGPEFVGGVETFHYLALVIRELSNFMSQYDGQLAGLMTDIFDNPPVNEERKRTNNNGNAIVKPSLSMIAGTATKNLGKTISGDLWGQGFMSRIILIYSADQPKVEFFGAGEAKRTDTDPELVKRLSRIGALKGAMVWTPEAQEAFKTWYSNGCAPIPQHAKLVEYNARRFLHVTKLAMTSALADERMEITHADFWRARMWLEQAERAMPEIFKEMTVHSDGEVLKELHMHMWSEYTRTKKPIPAVTLTAFLFTRVAARDIARLLEVAENGGLMDRMAGTSGPTAQYKPLPGNAADIVS
27169	25487	DNA polymerase I	A0A5Q2W6W7_9CAUD	Siphoviridae sp. ctdEk19	1.1e-35	hypothetical protein E6R03_08170 [Hyphomicrobiaceae bacterium] Hyphomicrobi... NA 2015799 390 390 93% 4e-126 42.18 517 TXH14998.1 TPA: MAG TPA: DNA polymerase [Myoviridae sp.] Myoviridae sp. NA 2202564 362 362 96% 1e-115 40.48 498 DAY71717.1 TPA: MAG TPA: DNA polymerase [Myoviridae sp.] Myoviridae sp. NA 2202564 362 362 96% 2e-115 40.29 498 DAS45203.1 hypothetical protein DMF62_03720 [Acidobacter…		ttggccatcattatccaatccgcgacggccgacctccgcttcgatggcgaccccaacatgcggttgtgggcgtacaacgggctggactgcgttgccacccgccagatcgtggacgccctgcgcccaagcgtcgaggcccacgcggccatctcgtacaatttcgtgcgcgcgatgcaggccccggccctcgacatgatgctgcgcggaatcatggtcaaccccgtggtccgccgccagaccgcccagctcctgatcgccgagcgtgacgcgctccaactcaagctcgacgccctgacaaacgcggtgtgggggcgcggcctcaacgtcaattcccccaagcaactcctcgcgttcttctacggcgcgttgaatatgccggtccagtatgccctacgcaaa…	MAIIIQSATADLRFDGDPNMRLWAYNGLDCVATRQIVDALRPSVEAHAAISYNFVRAMQAPALDMMLRGIMVNPVVRRQTAQLLIAERDALQLKLDALTNAVWGRGLNVNSPKQLLAFFYGALNMPVQYALRKTPQGKKRTPSTDHKALEALAKMEVKGPGISAYDRKWSKVQYAQPFVSLITAIRDRGKKLAVVNSGIDRDGRFRCSYNVAGTVTGRWSSSKNVLNGGSNLQNITEVMRRMFCADDGMKLAAPDLEQAESRMVAGLVWQCTGDDTYWRACESGDLHTIVCTMAYPEKFVGIGGWDFDKGAFVGDLKACRAIADEPHYRHLSLRDLAKRIGHGSNYYGPPFGIAMMIGIPVKVVTEFQRRYFRAFPAIPKWHAHVIRTLQTEGKLVTPV…
27489	27181	hypothetical protein	A0A210PKB7_MIZYE	Mizuhopecten yessoensis	0.00017	no hits		atggctgactcccccgaagacgacgcccaacgcatcgccctcaacaccgcctatgcctaccactacggcgagcgcgtgtggcctatcgtggctgagggctggcccacgcacgccccctgctcctgcgcgtcctgcaaaggcaacttcatcatgggcctcgtcaacacggccctcgacggcgaggcgggcgcggacggtctcgccatcgtcgcggccatcatcgaccgcctgtctgccctcagcaacgccgcgacctcgtccgcaatggatgacgccgccaacgttcccgccccaaccacccgccagtaa	MADSPEDDAQRIALNTAYAYHYGERVWPIVAEGWPTHAPCSCASCKGNFIMGLVNTALDGEAGADGLAIVAAIIDRLSALSNAATSSAMDDAANVPAPTTRQ
27778	27482	hypothetical protein				no hits		atgaccggctttcgtctcaagtcttttctcaaaggcgcggcacgcggcgcgatcgcgtctaaccccgtaagcgaggccgtgtacgacggcgtcaaggcggcggtcaactccgacgctggctcgttcgagcccgccatccacgccgctatgaccactctcattcttcacgcgatggcgaccggcggcaacgagcacgcgctcgtgctcggcatcgacgacgccaaactcaacggcgtgccgatgggctcgtggcgcgttaccatcgtgcgtatgactgcggtgccctccaatggctga	MTGFRLKSFLKGAARGAIASNPVSEAVYDGVKAAVNSDAGSFEPAIHAAMTTLILHAMATGGNEHALVLGIDDAKLNGVPMGSWRVTIVRMTAVPSNG
28891	27782	hypothetical protein	A0A5Q2W6W7_9CAUD	Siphoviridae sp. ctdEk19	2.1e-48	hypothetical protein [Acidobacteriia bacterium] Acidobacteri... NA 2081523 228 228 91% 4e-68 41.06 337 MBZ5653192.1 hypothetical protein B7Z37_03025 [Verrucomicrobia bacterium... Verrucomicro... NA 1970608 227 227 94% 1e-67 36.59 346 OYW77675.1 hypothetical protein [unclassified Roseobacter] unclassified... NA 196798 225 225 93% 7e-67 38.08 350 WP_171585802.1 hypothetical protein E6Q97_24370 [Des…		atggctcgcgtccaacccacatggcccgccggctcgcccggtccctgccgcatcgccatcgttggcgactgcccgaccgacggtgacgtcttcgccggtcgcccattcgcgggagagatgggccgcgagttggacgcgcagcttgctaccgccgggatcgatcgggccgagtgcctactcaccaacgttatcgccgaccagccgccgggcaacagcctcgcggcgttctgcattcgcaaggaggacctgccgagtggctaccctcttcacatcgggccgatggtcaagaactctggcgacctctaccttcaccccgaccgactggctgaaggcgctcggctgcgtagcgaacttgaagccgcacggccgaatgtggtggtggccttggggccgactgct…	MARVQPTWPAGSPGPCRIAIVGDCPTDGDVFAGRPFAGEMGRELDAQLATAGIDRAECLLTNVIADQPPGNSLAAFCIRKEDLPSGYPLHIGPMVKNSGDLYLHPDRLAEGARLRSELEAARPNVVVALGPTACWALLGSTSLSGLRGSVHRSITRTPFKVVPTWHPSLVLRQWKERPVAIADLVKAQRESAYPDIRYDNAELWLRPTLDDLYEFERRYMRGPHANSVDVETARGEITCVGFAPTDRHAIVVPFRTDPVQLKLNGVLTWVMTGNYWPNFGQERAAWQWVKRNLERDDVSLMGQNFMYDMQYFIRHGIYPKHPTDDSMLMHHSRYPELQKDLGFLGSIYTNHPSWKLLNSRHADEFKQGN
29608	28898	hypothetical protein	A0A504WZ49_LEIDO	Leishmania donovani	8.9e-14	no hits		atgtctaagcgtaaactcacctcggccgcgcagccctccgtgctggccgaacccgacgtggccgcgatggccacggccgcgaagcccccgaagctgacgccctaccagcgcctcctcaatacccacgaggccatgaagctggaactcgaacgagccaacaaggaatgtgcacggctcggtggcatcctgatcaaggcccatgcggcggcgggactgagcacgggcgatttgactgaaatcctgcccaactacatcaccgctctgctcaccacgcgcgacagctacgccgcccaaaccgtgtccctccgccgcgacatccgccttcgcgaccggaccatccaaatcgcccgtcgcttcatgcaagacgccgatgaacgcgtggctgaactgcggtcgtgg…	MSKRKLTSAAQPSVLAEPDVAAMATAAKPPKLTPYQRLLNTHEAMKLELERANKECARLGGILIKAHAAAGLSTGDLTEILPNYITALLTTRDSYAAQTVSLRRDIRLRDRTIQIARRFMQDADERVAELRSWHARLFGESDLPKLIYDKTAKSFAEHWKQCYVPGTAVPTDPPEQPGHIQGLRSVEGAASARGSQSLGVVVTPATRNLSAAEYADRQRAAGAAAAQAAIRPNQNK
30186	29689	hypothetical protein	A0A016W677_9BILA	Ancylostoma ceylanicum	2.6e-32	TPA: MAG TPA: Protein of unknown function (DUF669) [Siphovirid... Siphoviridae... NA 2170413 53.1 53.1 87% 3e-05 27.70 144 DAE38375.1 TPA: MAG TPA: Protein of unknown function (DUF669) [Myoviridae... Myoviridae sp. NA 2202564 47.8 47.8 63% 0.002 32.08 143 DAO30744.1		ttggcttcgtcccccgaggcacgcgctgttgcgtccctcacaatatggaacctcaccatggttgatttttcgcaatatctcggcaaggccactggcgaaatcacggcccccaaggccctgccgccgggccactactactgccgcatcaagggccacgaggccaaagagtcgcaaggcggcaggcccatgctggtcacgtccttcaccgtggacagcgctggcgaagacgtcgacaccacgacgctcccaccgaacggcgtcgccggtaagtccctccgcaccaacttcatgctcgacgccgacttcggcatcttcgcgatcaaggaactgatcgcggcggcgggcatcgagatggacccggcccaaggcatcggcacctacctggaccccacgatcaac…	MASSPEARAVASLTIWNLTMVDFSQYLGKATGEITAPKALPPGHYYCRIKGHEAKESQGGRPMLVTSFTVDSAGEDVDTTTLPPNGVAGKSLRTNFMLDADFGIFAIKELIAAAGIEMDPAQGIGTYLDPTINQPVLVLVANRRMDANDPESREVEDIKKILPVT
31124	30189	hypothetical protein	A0A5Q2WBC9_9CAUD	Siphoviridae sp. ct7UA22	0.0018	ATP-binding protein [Patescibacteria group bacterium] Patescibacte... NA 2052139 178 178 91% 2e-50 37.15 269 MCK9361746.1 TPA: MAG TPA: AAA domain protein [Myoviridae sp.] Myoviridae sp. NA 2202564 140 140 91% 1e-35 31.93 252 DAY71720.1 TPA: MAG TPA: AAA domain protein [Myoviridae sp.] Myoviridae sp. NA 2202564 139 139 91% 1e-35 31.93 252 DAS45206.1 hypothetical protein DMF62_03745 [Acidobacteria…		ttggcctctctcgctgacttcgaaaccgagtccatcaagatgctctatcccggcaagcccggtacaggcaagaccggctccctcatctccatcctgttggccgatcccgaggcccgcctgtttatcgccaactacgacggcggcaacatcggcaccctcgcgaacgtggcccgcaacgatcccaccaccggccagccccgaccgcccgaagtcgtggctgaccttctgtcccgcatccagttccattccttcgccgaccagatcaagtcgatcaatggcgtcacgatggtaactggcgtgcccaccgccttccacgacttgggccgcaagctcaacgactggggcgatggttacggcggactgtcctcgtggggtccgaaggattggtttgttctcgac…	MASLADFETESIKMLYPGKPGTGKTGSLISILLADPEARLFIANYDGGNIGTLANVARNDPTTGQPRPPEVVADLLSRIQFHSFADQIKSINGVTMVTGVPTAFHDLGRKLNDWGDGYGGLSSWGPKDWFVLDSFSALCDAALRYSLNNGGRLNKRPEQSDWGDAINRLILILQMINDPSVKANVCVITHIRYVGDLDGAIGTDGKPKELEALPNALGQKLPQEIGRFFNNIILAATSGTGPALQRKIYTRSPGKLELRTSNPGVVKPEYPIGTGMADLIKDLRRKGVAALSAPTPTPVATTPAAASTASV
31301	31128	hypothetical protein	A0A6P7IZD3_9TELE	Parambassis ranga	6.3e-06	no hits		atgagcgaccaaaccttcccgccgaatgacgccgacgtgcacgacgacgaagacctcgaactcgaagacctcgaagacgaggacgactcgtcgggccttgaagaagacgaggacggcgagggcgacggcgacgaggcccccgacgacttcgacctcgacagcatcgggggctaa	MSDQTFPPNDADVHDDEDLELEDLEDEDDSSGLEEDEDGEGDGDEAPDDFDLDSIGG
31710	31273	hypothetical protein	A0A2K9V3H2_9CAUD	Faecalibacterium phage FP_Brigit	0.00015	TPA: MAG TPA: helix-turn-helix domain protein [Myoviridae sp.] Myoviridae sp. NA 2202564 45.1 45.1 71% 0.013 29.91 129 DAW22748.1	1 6H49_A Orf20; SaPI, Repressor, STRUCTURAL PROTEIN; HET: SO4; 1.8A {Staphylococcus aureus} 99.13 1.1e-8 60.61 12.8 69 157. 7 1ADR_A P22 C2 REPRESSOR; TRANSCRIPTION REGULATION; NMR {Enterobacteria phage P22} SCOP: a.35.1.2 98.67 0.0000014 44.3 9.4 75 76	gtgacttacgttcccaactctccccgtggccgcgagctgcgcgccctcttcgcggacaacgtgaaggaagagttgcgcgttcgcggctggtcctaccgtgacctcgcggaacggacgggcattcccttccagaccatttccaacatggtcacggaccgaaccaccgcctcgatgatcgcggcggctttcatcgcgaaggccctcgaccgtaccctcgacagccttctcggcggcgactccatgcggcccacactcaccggcccgtcccccgaagggaccgtgctccagtgtgttcacacctcttcgcacatccccgacctcaaggtctgtcgggagtgcctcaccaagtggacgcgttggcaagctcgcctcgccgaagccctcgccctcaccaacccg…	MTYVPNSPRGRELRALFADNVKEELRVRGWSYRDLAERTGIPFQTISNMVTDRTTASMIAAAFIAKALDRTLDSLLGGDSMRPTLTGPSPEGTVLQCVHTSSHIPDLKVCRECLTKWTRWQARLAEALALTNPEQSHERPNLPAE
32874	31723	hypothetical protein	A0A5Q2WAX3_9CAUD	Siphoviridae sp. ct7UA22	8.4e-09	hypothetical protein DMF62_03750 [Acidobacteria bacterium] Acidobacteri... NA 1978231 189 260 76% 4e-53 44.35 318 PYS90928.1 PD-(D/E)XK nuclease family protein [Patescibacteria group... Patescibacte... NA 2052139 186 186 94% 5e-52 34.15 315 MCK9361749.1 hypothetical protein B7Z37_02985 [Verrucomicrobia bacterium... Verrucomicro... NA 1970608 184 184 93% 3e-51 32.41 320 OYW77667.1 PD-(D/E)XK nucle…		atgatcacctccgacaccctgcccggcctgactgaacgcgcagccgtgtcgcgtcggtcgcccttcgccacctccctgtcccgcttccagatcgggtacgactcgacctcgctgggcctcgccaaggaatgtatgcgtaaatactactacgagatcatccttggctggaggccgcgcggtcagtcggtccacctcaagttcggccaactctaccactcggcaatggaagcctacgaccacttctgcgccgacatcggtaagctgggcgggggcctcgacgacgacgagcacctcgaaggcattcgccgatcgttgctccacgtgtgccgcgaggccgcagagtacgcgacgtgcgaagcgtgcggtggtacaggcggttgcgatcaagacttgggcaac…	MITSDTLPGLTERAAVSRRSPFATSLSRFQIGYDSTSLGLAKECMRKYYYEIILGWRPRGQSVHLKFGQLYHSAMEAYDHFCADIGKLGGGLDDDEHLEGIRRSLLHVCREAAEYATCEACGGTGGCDQDLGNGCVSSETCPECNSTGKVFVSGWISDDPYKNMWTLCRSVVWYLDFFRHSSLHTVLLRNGRPAVELSFYFDAGEYNGISYGFCGHFDRVAYADAEKDRMAVHDRKTTKGQLNSQYWKGFNPHGQFNHYTMAATVYYETPTYGVVVDAAQVLVNSSAFARQFIPFPPQLLDEYLRETHYYIERLGVAAEYADTLAAKGENPEAAYPKNDKSCGSYGGCAFRGVCSKAPAFRARYLEADFVFNRWNPLATRGEI
33374	33048	hypothetical protein	A0A1H9PWM1_9LACT	Granulicatella balaenopterae	2.4e-07	no hits		gtgactgataccacccccaacctcccggccgtcatcgtccccacggctgccgccctcccactcaaccccatcgagaccgtcgatcccgaagccctcacgcggttgttcgtcgtggaccccgccaccctcagcggccgggacttcgatagcctcatccacgaactccggcgtcgggcctcgtcccacctcgccgagaaggccgcagcggacctcgcccccaagaccgccaagccccgcaccaaaaaactcccctcgacgccagctctcgcagtgttggccgacaaacccgtcgccgaactcaacatcgacgacctcttcagcgagtaa	MTDTTPNLPAVIVPTAAALPLNPIETVDPEALTRLFVVDPATLSGRDFDSLIHELRRRASSHLAEKAAADLAPKTAKPRTKKLPSTPALAVLADKPVAELNIDDLFSE
33868	33371	hypothetical protein	A0A514A193_9CAUD	Aeromonas phage LAh10	7.7e-10	hypothetical protein [Ensifer sp. LCM 4579] Ensifer sp. ... NA 1848292 70.5 70.5 35% 4e-11 54.24 241 WP_071024500.1 WYL domain-containing protein [Neorhizobium sp. T786] Neorhizobium... NA 2883104 66.6 66.6 46% 2e-09 40.26 288 WP_226785136.1 hypothetical protein [Paenibacillus] Paenibacillus NA 44249 61.2 61.2 36% 4e-09 39.34 65 WP_019687561.1 hypothetical protein [unclassified Paenibacillus] unc…		atgagatgcgttatcaagttcggccgcgtctactcctttgagtatcgcaaccaccgaggcgaagtcgccacccgcaccgcacgcgccgaggcccttgacttcgacgaaaacgaatggtaccccgagctgcaatggcttctccgttcgtgggacttcgataagaacgcggcccgctcgtttgcgttgaacaacatcaacgtcgacacgatcgttgaagtcccgcctaccgataacgcgcggttccaactgagcagcttcaagttcaagttgcccatcgccgctcgtcgcggtgcgctcgctgtccgtgcgggccgcatcgcgcacgttatcatcgaccgcgtcaccgggcgttacttctactacgcctacgacaacgcgatcatcgccgaagaagtccgc…	MRCVIKFGRVYSFEYRNHRGEVATRTARAEALDFDENEWYPELQWLLRSWDFDKNAARSFALNNINVDTIVEVPPTDNARFQLSSFKFKLPIAARRGALAVRAGRIAHVIIDRVTGRYFYYAYDNAIIAEEVRQRLLASKLSLDVVVDFNFRDEPQVLSAQGAET
34032	33865	hypothetical protein	A0A540VJ23_9CHLR	Litorilinea aerophila	2.9e-07	no hits		ttgaccccgcgcctcgatcccctcccgcccggtcattacaccatcaccattgaccgggtccgcaaggtccgcaaccaacccgcctacaccatccacgccacgatggatgacggccggaagatcgcgggccgcgttacctacgatccaagcaaggaccgcgcaccatga	MTPRLDPLPPGHYTITIDRVRKVRNQPAYTIHATMDDGRKIAGRVTYDPSKDRAP
34289	34029	hypothetical protein	A0A127ER56_9HYPH	Rhodoplanes sp. Z2-YC6860	0.00038	no hits		gtgtcccaacccgacctgaacatcaccgaccacgaccgccaaatggctgcgtcccttgcggccatcgcgatccgccgatgtgacagcccgtcgaaagctgtcgcgtccctcatgatggccgcagtcctcatcggcgtccagtaccgcgatccctcgaacccgatgttccacttcgtggcccttatcaagaagaccttcgacggtctggccgacgcgacgttgggcttcctcgacaacgcgaaagaggaggccgaccgttga	MSQPDLNITDHDRQMAASLAAIAIRRCDSPSKAVASLMMAAVLIGVQYRDPSNPMFHFVALIKKTFDGLADATLGFLDNAKEEADR
34319	34465	hypothetical protein	B4UN21_CANGA	Candida glabrata (strain ATCC 2001 / CBS 138 / JCM 3761 / NBRC 0622 / NRRL Y-65)	1.3e-08	no hits		ttgcttgagaccgttgagttcgttgaggactctgcgaaggtcggccacgagctggtcgtggcctacgccgtcaacagcgaaacgataaacaacgtggacgagttcgcccttggcgacgcgcccgagccgttcttcagcccggcctag	MLETVEFVEDSAKVGHELVVAYAVNSETINNVDEFALGDAPEPFFSPA
34800	34534	hypothetical protein	G2E6T0_9GAMM	Thiorhodococcus drewsii AZ1	0.0036	no hits		atggcccgctgtcccaagtgcgtgtccgtcatgacccggtccaagggcgcgacgttctactcctgccgtcgtcacggtcccgtgcgcctgatcgcggaccgcaaagaagccctcgccttggaggcactcgaatgccaactcgcacctgcgacgccgtcgaacgaagcctctgttgccgacatgcttgcttcaatggctgccaacgcaacgccttcgacgccatccgcgccactcaccgtggcccagctctggaaccccgagccatga	MARCPKCVSVMTRSKGATFYSCRRHGPVRLIADRKEALALEALECQLAPATPSNEASVADMLASMAANATPSTPSAPLTVAQLWNPEP
35057	34800	hypothetical protein	A0A2I0HLS7_PUNGR	Punica granatum	4.7e-12	no hits		atgccatccgtcaacaacccccgcaacccgcgctaccaccccgaccagtccctcaccctcgacgggcgcacgtttctggtctatcgtgacgcggcgacgggcgcgatccgccgcctcaaggaacgcaagcggctggcgtccggtacgatccgcaacctcgaagtctggaacgccaagtacgaccccgtccccacgcggctgtgcctcgtccgcgccctgttcgacctcgccaaccaccagcccacgaggcccacctaa	MPSVNNPRNPRYHPDQSLTLDGRTFLVYRDAATGAIRRLKERKRLASGTIRNLEVWNAKYDPVPTRLCLVRALFDLANHQPTRPT
35172	35321	hypothetical protein	A0A495SMF4_9FLAO	Flavobacterium sp. 123	7.5e-05	no hits		atggtgtctggtgtcgtgtcccttgccgaagcatccgttgagattggaatggcacagtcacaagaagtccacgggcgcttccgtgggttcgccgcgtgggccggttcggtcgcatcactgcttgctaaccgggcgcatcccgcgcgttga	MVSGVVSLAEASVEIGMAQSQEVHGRFRGFAAWAGSVASLLANRAHPAR
36297	35794	hypothetical protein	A0A1B2ANL9_9CAUD	Pseudoalteromonas phage PH1	0.0097	hypothetical protein [Roseibium alexandrii] Roseibium al... NA 388408 99.8 99.8 71% 3e-23 40.00 143 WP_144432063.1 hypothetical protein [Gammaproteobacteria bacterium] Gammaproteob... NA 1913989 87.4 87.4 71% 3e-18 37.50 147 MCP4410758.1 hypothetical protein [Ruegeria sp. EL01] Ruegeria sp.... NA 2107578 86.7 86.7 71% 4e-18 39.17 138 WP_120636055.1 hypothetical protein [Acidobacteria bacterium] A…		atgaacctctctgccgcaatcatgctggtcaacaaggccgtgcgccccgttcgcgtccagtacgaccccgaaatcaaatacaacaacaacccggacaagctcttcaaaaccctcgacccgaccatcaaggaaggcgacctcgtcgtcgtcccgaccaacacccgccaaggcttcacggtcgtcaaggtcacggaggcgggcttcgccgtcgacttcaacaacaacgacaagtgggactggatcgccgccaagttcgacaaggccgcgtacgaccacgtcatcgataccgaaaagcaggtcatcacgcgggtcgctcaggcccaagaagacaaggcccgcaaggaactcaaggacgcgatgggcctcggcgacgtgtccttctccgacctcgacatcatg…	MNLSAAIMLVNKAVRPVRVQYDPEIKYNNNPDKLFKTLDPTIKEGDLVVVPTNTRQGFTVVKVTEAGFAVDFNNNDKWDWIAAKFDKAAYDHVIDTEKQVITRVAQAQEDKARKELKDAMGLGDVSFSDLDIMALPAATPHGTQPGPTGAMTPAPAAPIEPAPPFAG
36751	36362	hypothetical protein				no hits		gtgcccaccatcttcgtcaccgacgaaaccctcatgtccatgtcatacaacggcatggactgggatgacctgtccaacctgcccccggagccaaccatgccctctctcgccgacctgaccgacatcaacaccgcgccgctctcaaccgacgcgctcgcgccgcttcgcgcctgggccaacaacggcaacgcggacttctccatcgagcgccgccgcgttgtgttcaacgaaatcgccggcgtcatcaacaccctgtcggggttggtcgagtcccacaagcgcgacaacgccaagatggcccagcaagtcaccgacttcaaggccaaggcgaccattcacgacaccgtattcaacggcatccgagccttgctcgccgtcgaagaccagtaa	MPTIFVTDETLMSMSYNGMDWDDLSNLPPEPTMPSLADLTDINTAPLSTDALAPLRAWANNGNADFSIERRRVVFNEIAGVINTLSGLVESHKRDNAKMAQQVTDFKAKATIHDTVFNGIRALLAVEDQ
37475	36753	hypothetical protein	A0A482WZA7_LAOST	Laodelphax striatellus	7.5e-19	no hits		atgacctcgccgctgcacttcgatgccatcaagtcccttcgcgccatgaccgtcaccctcgacgggggacaagtcggcgtcagcgtccgtttgggtttcctcaaggccgtcctcatcgaacacgacgctgtcgccgccgttgcaccagtcaactccgacgctgtcgccaaggccaacgccgagcgtgacatgctccaagcgcaattcaacgcgatggcaaaggccctcgaacaagtcaccaacgagcggaacgcggctgacgctcaagtcaacgcagccatcgtctcgctcgaaagaagcgcggtccagaacgaaaccctcgaattgcgcctcaacgcgtgcatcgctgacgacaagcgtaaggccgacatcatcgccagcaagaactcaaagctcaac…	MTSPLHFDAIKSLRAMTVTLDGGQVGVSVRLGFLKAVLIEHDAVAAVAPVNSDAVAKANAERDMLQAQFNAMAKALEQVTNERNAADAQVNAAIVSLERSAVQNETLELRLNACIADDKRKADIIASKNSKLNDQERHIANQREAIEKLRAQVTGANEDRDTLRAERDRVREELDQWRRGQRAIPSPPPTYTSPFSKPRVEPAPASPFIAQFTVNGPTGTLTVTMDAALPPGEYTVVRRA
37796	37605	hypothetical protein	A0A7J7JWR3_BUGNE	Bugula neritina	1.3e-09	no hits		atgcccgccgcactcgacctgccgcctgtccgcaaggaaatccgcctgtacgaggaagacgttgcatttctcgaagcctacctcccccgccacaacgtcaagcttacgatcttcatccgtgatctcgttcacgcgcaagtcaaagcgctgaagaccaagatgggcgtggcacaggagggggcgggcgcgtga	MPAALDLPPVRKEIRLYEEDVAFLEAYLPRHNVKLTIFIRDLVHAQVKALKTKMGVAQEGAGA
38084	37809	hypothetical protein				no hits		atgtccgccatcgacgccgccatcccccattggcaacgcgccctgacctccacccacgggtggggcctcaaggtctccgaccccgccgccgccaagcgccagctctacgcggcccgcaaaatcctcgcgacgtgcggcttcgacctctccgactggtcgatccgcacgtcgcccgccgacccagcgggcgagctttggctcctgcctaagtccctcgcggcccatcacctgtccctcgcgcaactcaccccgtcgtcgcccgccccctccacataa	MSAIDAAIPHWQRALTSTHGWGLKVSDPAAAKRQLYAARKILATCGFDLSDWSIRTSPADPAGELWLLPKSLAAHHLSLAQLTPSSPAPST
38290	38084	hypothetical protein	B4VLP3_9CYAN	Coleofasciculus chthonoplastes PCC 7420	1.1e-20	no hits		atgttcctctccctccacaccttccgctcggacccgtccgtcgacgtggccctcaccttcttcaacccggacggctcgcgtctcgtggttggtccgctcggcaccgtccgttacgacgctgacggcaccgcctcgtgggccatgggcgaagcgccctccctcgccgccacggtccgctcggacctatgccttggggagcctgcctaa	MFLSLHTFRSDPSVDVALTFFNPDGSRLVVGPLGTVRYDADGTASWAMGEAPSLAATVRSDLCLGEPA
39282	38524	hypothetical protein	Q38C95_TRYB2	Trypanosoma brucei brucei (strain 927/4 GUTat10.1)	5.8e-13	hypothetical protein B7Z37_02970 [Verrucomicrobia bacterium... Verrucomicro... NA 1970608 71.2 71.2 63% 6e-11 33.53 180 OYW77664.1		atgcccaccttcgcccccgacaccgcccgcaacgccttcaagttcaagggccacgcggtcaacgtcccgttcctctacgccacgggccacgccctgaccgaactggaagcccgcttcgtcaacaagcaactcgccagcgtcacgggtaacgccctcgcttcggccctcacccgcaagatcgcggccctccagaccgccaacgacgcccttcccgacggcaccgaaggcaagcgcggcaccgacgcccccttcaccgagaaggacatcgacaccaccaccgtccagtcgatgttcgacgagatcttcaccaactacgaagtcggcgccaccgccacgcgcggcgaaggcatcgcccgcgacccgatccagtcgatcgccgacaacatcgcgtgggaacgc…	MPTFAPDTARNAFKFKGHAVNVPFLYATGHALTELEARFVNKQLASVTGNALASALTRKIAALQTANDALPDGTEGKRGTDAPFTEKDIDTTTVQSMFDEIFTNYEVGATATRGEGIARDPIQSIADNIAWERIKVMLTQRNIKVGSVKADQKAKLIGQLHEKDPSILEQAKATFNAVKPLDGLDDMFAGVGAAEAETPAETTETPADEINDSAATVADRADDEPEVADANEVEIEAETVDDTPVSTSGAFA
40105	39440	hypothetical protein				no hits		gtgcgccgtccagtcccctcccgttccaactactacgcccgcctccactacaccctcgcgaccgatccgtgggacacgcggtgcggctacactaagcccgcatacgcgcttggcaaacgcatcggcacggcgggctgtgtcttcgccttctaccacgccccatccttcccatcccattccgccgccatcgacgcggcccgattcggagcctacgccgtgtcccgcaccgcatacccctccctcaccgccgctgccgtgatggacttccgcgcttccgcccgcgccatcgtgccggacttccgcgcgagtgcctcgtccgcttcctgccgcttcaaccccgagtgcgatgggtttgaactcgtcgtcaacggcgtggtgttggggtgggcacgggacttg…	MRRPVPSRSNYYARLHYTLATDPWDTRCGYTKPAYALGKRIGTAGCVFAFYHAPSFPSHSAAIDAARFGAYAVSRTAYPSLTAAAVMDFRASARAIVPDFRASASSASCRFNPECDGFELVVNGVVLGWARDLAVVAALMRAERWEPGFIGRVLDPAYVPDELALDADGREASRMRRADEAARLRQHQRDEEDRLREARFRAPAAIAAPADLSIDDLLSTL
40447	40109	hypothetical protein	A0A3B1JSH2_ASTMX	Astyanax mexicanus	2.5e-23	no hits		ttggcaacctccccgcactccagctccgttgacgtagcccgttcgctcctcaaccgcgccatctccgcccccaacggcgttcgcgtccgctacgccaccgagcgcgaagcccgcgcccttcgcgtctcggtcggctcggcccgcgcccacatgcgaaagctcatgacccctgtaggcgaactcgaacgcaaagcccacgcggttgacagcgtcaaaatcccgtgggatgagttggtgttgtccatcgagcacacccccgacgccgcccaccccgcgctcccttggctcgtcaccatcgccaagatcgacctcgacacccttaccatcgaggagttctag	MATSPHSSSVDVARSLLNRAISAPNGVRVRYATEREARALRVSVGSARAHMRKLMTPVGELERKAHAVDSVKIPWDELVLSIEHTPDAAHPALPWLVTIAKIDLDTLTIEEF
40657	40460	hypothetical protein				no hits		atgtctagcccccgcgactactacggcgcaccccgcgtcccgcacaacctcaccggcaacggcacgacctacgcggaatggctgcgtgaacttgaagcccgcccggtcggcctccgttgggaccgcctcgcgctgggcttcgctgcgaccgccgcgtggttcctgctcggctggctcgccttcgccctcgtcaactaa	MSSPRDYYGAPRVPHNLTGNGTTYAEWLRELEARPVGLRWDRLALGFAATAAWFLLGWLAFALVN
40937	40650	hypothetical protein				no hits		atgacccgtctcgccgaacaatccacgcgcaccgccgccatgaagcccaaccgcgtcgacgcggcaatcgtcgccatcggcaaggggtgggaaacccacctcagcgccgacgagcgcaacgccgcgcgccgctggatggccacctatgcccacgtcaatcccgacgccgacgcagtcgacatcgctatcgctgggctcggccgtatccacatcgtcggccggtgttcggccgctgcccgcaccgcactcaccatccccgacgccgcctggagcaacgcccatgtctag	MTRLAEQSTRTAAMKPNRVDAAIVAIGKGWETHLSADERNAARRWMATYAHVNPDADAVDIAIAGLGRIHIVGRCSAAARTALTIPDAAWSNAHV
41295	40972	hypothetical protein				no hits		atgccccgctacaagcacatccccaccggaccggcgggcaacctcgcgtccctcgcgtccgccgccatcggtgacgccgcgcaaaagctcatccttgcgcctgacgtcgagagcttcaccgtcgcgtacgtcaaaagccgcgtctccacgttgtcaacgttccagatccgtgtcactctccgcgatggcacgatcaaatccgacgccgacaccgacccccgcaacgccgccgaccgtctcgtcggtccacccccgaaggaacgcccgtcccatgtccatcgccggtactatgcgccttacgcgcgtcctgtccctcgcgactga	MPRYKHIPTGPAGNLASLASAAIGDAAQKLILAPDVESFTVAYVKSRVSTLSTFQIRVTLRDGTIKSDADTDPRNAADRLVGPPPKERPSHVHRRYYAPYARPVPRD
41679	41299	hypothetical protein				no hits		atgcaacgcccgcactacgtcgttagcgctgaacccggcaatcattgggttctcacgtccgaccaacgcttgacgttggcccgtgcgcgctctgccattcgttggcagaacgatccgccccacaagtggaccgtctgccacttcgacccaaccgacgacaccttcgtcgcggttatcggccagcacgacgcgggcacgcgttacacttgcgaccgtggtccgctcactatcaaggcgtgggccgaacatctcgcggccatccgggccgaagccctcgcggaactctgcgcagccgtggacgaaatcggcgagccgcctctgtgcctctgcggccaccactacgtcggcgcaccgtgccctcaagacaccatggaaccctag	MQRPHYVVSAEPGNHWVLTSDQRLTLARARSAIRWQNDPPHKWTVCHFDPTDDTFVAVIGQHDAGTRYTCDRGPLTIKAWAEHLAAIRAEALAELCAAVDEIGEPPLCLCGHHYVGAPCPQDTMEP
41983	41765	hypothetical protein	A0A4U5MHF5_POPAL	Populus alba	4.6e-07	no hits		atgatcctgttccccctcatggccgacctgccgcgcgttgcactcgacggcaagcaccactccccccgcatccataagccccgccgcaaccggggaaccggagctggcgttgaccgcgccaagtaccgcgaaaccgtcaagcacgtgcttaacgaacggacctacgcggcaatccccacgatcgcccaaatcaaccggaaagtcgccgcctcgcgctaa	MILFPLMADLPRVALDGKHHSPRIHKPRRNRGTGAGVDRAKYRETVKHVLNERTYAAIPTIAQINRKVAASR
42305	42045	hypothetical protein	A0A4S8L5L8_DENBC	Dendrothele bispora (strain CBS 962.96)	1.5e-06	hypothetical protein EVC12_058 [Rhizobium phage RHph_I42] Rhizobium ph... NA 2509736 52.8 52.8 80% 2e-06 41.89 96 QIG74693.1 hypothetical protein EVB87_059 [Rhizobium phage RHph_N28_1] Rhizobium ph... NA 2509583 50.8 50.8 74% 1e-05 42.03 96 QIG70159.1 hypothetical protein [Ralstonia solanacearum] Ralstonia so... NA 305 46.2 46.2 55% 4e-04 43.75 75 WP_049842172.1 hypothetical protein [bacterium] b…		atgaccagcccacttggtgacattcccgtcacggaaaccgtcgacctcaccccaacgtggtcggccatcactcgcacgtatgtgcggctgctcccgcacctcgacgcggaaggccacgcgtcggttgcagaggaactctcccgcatggcactcgcagctgaccgttatcaagccctcgttaagctcgcggacgaagatcaaggcgaacacacgcgagccttagccgacgcgctcgaaatcgtttgcaacgaaacgaaataa	MTSPLGDIPVTETVDLTPTWSAITRTYVRLLPHLDAEGHASVAEELSRMALAADRYQALVKLADEDQGEHTRALADALEIVCNETK
42634	42305	hypothetical protein				no hits		atgggccagaaagccatcaaatccttccgccatctcgacgacggcgcgacggaatacaccctcactacgccccgcatgacgccgaccaacgcgcgggtaaccgcaacggccgtgattgtgtggaacgcgcgaacgtgcgccgcccacgtcaacgacaacacccacatgcgtagcgtcaaccaagggccgggactgttccgccgcacgtatgagggacgctcgtcccgccatcgcgccaacgctgaagaccgcgccctcaccgccgcaatccggctcgcgcgttacgccggattccgcacgctcaccgttcgatacgaggaaaccgactaa	MGQKAIKSFRHLDDGATEYTLTTPRMTPTNARVTATAVIVWNARTCAAHVNDNTHMRSVNQGPGLFRRTYEGRSSRHRANAEDRALTAAIRLARYAGFRTLTVRYEETD
42973	42710	hypothetical protein	A0A6B9SXX7_9CAUD	Brevundimonas phage vB_BsubS-Delta	0.0036	no hits		atgacccaagccgaaacccgcaaggccattcaagctctcggcctcaccacccgcgtaaccgatggcgagtggcgcattgcccacggcgtgccgtactacctcgcgtgcggccacggctacaaagccgccgtcgagcgcaacgaggcacaagccgcctacgtctccgacgcaaccgacgcgctcaacacggcccgcgagttcgcccgtaccgccgacgccaacgcccaatgggaacgcgagcgtaacgtcgcgagcggcgcgtaa	MTQAETRKAIQALGLTTRVTDGEWRIAHGVPYYLACGHGYKAAVERNEAQAAYVSDATDALNTAREFARTADANAQWERERNVASGA
43567	43334	hypothetical protein				no hits		atgactaaggcccccaagcaattcgccaccgcgttctacgccgatccctacgcaggcaaggttgtcgtggccctcgtgccaatggcgtccgacaaaacccgcgcgtggtggaagcgcgtggacaacggacaggttgtcggcgggcaagcacgggcgttgggagtggcgcgcgcggtcaactacgccaaagcccaccggagtttcgagcgggtgaggatggaaggggaaggctga	MTKAPKQFATAFYADPYAGKVVVALVPMASDKTRAWWKRVDNGQVVGGQARALGVARAVNYAKAHRSFERVRMEGEG
Polaromonas phgae Tiera			HMMER			Blastp
start	stop	function	Hit identificator	Description	E-value	Description, Scientific Name, Common Name, Taxid, Max Score, Total Score, Query coverage, E-Value, Ident, Length, Accession	HHPred	nucleotide_sequence	aa_sequence
2	130	hypothetical protein				no hits		aggcctcctacagtttcgctaaactttttatcaatttaccttactctatttaacagagctaaagactacttctgtactatagagtccgtttccagcaacatccctttcccaaatgccggtttcccctaa	RPPTVSLNFLSIYLTLFNRAKDYFCTIESVSSNIPFPNAGFP
228	791	Putative small terminase	A0A1C8HSY4_9CAUD	Pseudomonas phage PaMx46		hypothetical protein ACD_86C00001G0007 [uncultured bacterium] uncultured b... NA 77133 69.3 69.3 85% 1e-10 28.14 201 EKD22471.1 hypothetical protein COB66_01470 [Coxiella sp. (in: Bacteria)] Coxiella sp.... NA 59288 52.0 52.0 66% 4e-04 30.40 258 PHQ81769.1	2 6W7T_A small terminase subunit; viral genome packaging motor, small terminase, Pseudomonas phage PaP3, DNA BINDING PROTEIN, VIR 97.9 0.00041 53.22 11.6 31 152	atgcgtgaacagattatgcagtatctggctgccggtattccaggagcgcgtactgctacaatcctaggagtctctccatcctatatctctcagtgtcttgctgatgaagatttcatggaagagctcaccaaaatgaaacaagaagagaccgctaatgctgtggtttctactctggatacgcggtatagcgctctggagaacgatcttgtaagaagcctgcttgatgatgttccttcaatggaagtcaaagaaaagattgtattgctcagagaggttgctgctgtgcaggaaaagcgctatctgcgcaagaatcctttgatccagcccccgagtgctccaggtactgtgactattgtgaacttgatgctgccaaaccatcagattcctgcgcctcccaaa…	MREQIMQYLAAGIPGARTATILGVSPSYISQCLADEDFMEELTKMKQEETANAVVSTLDTRYSALENDLVRSLLDDVPSMEVKEKIVLLREVAAVQEKRYLRKNPLIQPPSAPGTVTIVNLMLPNHQIPAPPKVILNSESEIVAIEGQSMAPLSSDGVKNMFAAMRAKKEEEKLALLEPVSSIPKDF
792	986	hypothetical protein				no hits		atgacttccgttaaaatactctccaaagctggcagctttaccccaaaagcccctggctcaaaagaccttgaaaagcaaattgccactcacacactggtaatgaaagccatggaagaaagctctgttgctgctttgtcgcaaatcatgaagaaacacaggctggctgaagcccagatagagaaaagcaatggctga	MTSVKILSKAGSFTPKAPGSKDLEKQIATHTLVMKAMEESSVAALSQIMKKHRLAEAQIEKSNG
979	2490	putative large terminase	F8TUX0_9CAUD	Uncharacterized protein gp4 EBPR podovirus 3	1.1e-166	predicted protein [Nematostella vectensis] Nematostella... starlet sea ... 45351 649 649 97% 0.0 63.49 1136 EDO29124.1 hypothetical protein ACD_86C00001G0006 [uncultured bacterium] uncultured b... NA 77133 555 555 95% 0.0 57.32 505 EKD22470.1 hypothetical protein [EBPR podovirus 3] EBPR podovir... NA 1048517 512 512 96% 3e-175 53.88 498 AEI70966.1 head assembly cofactor [Candidatus Accumulibacter…	Large terminase: Hhpred: 1 4BIJ_C DNA MATURASE B; HYDROLASE, ATPASE, DNA TRANSLOCATION, SINGLE-PARTICLE RECONSTRUCTION; 16.0A {ENTEROBACTERIA PHAGE T7} 100 8.2e-36 290.16 41.8 387 476 2 3CPE_A DNA packaging protein Gp17; large terminase, Alternative initiation, ATP-binding, DNA-binding, Hydrolase, Nuclease, Nucl 100 2.1e-35 294.45 36.3 409 592 3 6Z6D_A Terminase large subunit; genome packaging, b…	atggctgaactgcttcaacgcacggacttatctactgcagttgtacagagttttgagaacgtcaacgtaaacgtagaggaagccaggataaagggcagagaagacattaacttctttgctggactggtaatgcctcaggtcatggagtctccttttcctgaatattacgttggtctttggaaaactctcactcaacgggacaaattaaacctcggggctattcttcggtttgctctggggcttcctcgtggccatgcaaagactacattcatcaaagccattattgcttggcttatcgtctatgacaagatcagctttgctgtcattatctgcgctaaccaggatcttgccaatgagcttttgagcgacgttaacgatatgctgtcacatcctaatgct…	MAELLQRTDLSTAVVQSFENVNVNVEEARIKGREDINFFAGLVMPQVMESPFPEYYVGLWKTLTQRDKLNLGAILRFALGLPRGHAKTTFIKAIIAWLIVYDKISFAVIICANQDLANELLSDVNDMLSHPNATLVYGNWEKQLSTDAKELKKALYHDRNVILAARGAGTAVRGINIKHRRPDLIFCDDAQTKENDDSPTDSLKFRKWLIAMFKIIAPKGDRLIIYVGNMYSENCMLYQLKKSRSWISLVTGAILAETGLPLWPELHSLESLMESYFHDEELGEADVWFAEVMNDPVNKATSLLTGPIEAFEEDGIMPDGVFLTIDPAGFRKNSDDNVIVVHYIFDGKPIVAEIVAGNLDPEQLCIEAIRLANDHGASLIGVEATGYQQTLMFWMNKYL…
2518	4527	putative portal protein	F8TUX1_9CAUD	Uncharacterized protein gp5 EBPR podovirus 3	8.3e-171	predicted protein [Nematostella vectensis] Nematostella... starlet sea ... 45351 662 662 88% 0.0 55.12 1136 EDO29124.1 hypothetical protein ACD_86C00001G0004 [uncultured bacterium] uncultured b... NA 77133 579 579 90% 0.0 48.94 649 EKD22468.1 hypothetical protein [EBPR podovirus 3] EBPR podovir... NA 1048517 546 546 91% 0.0 45.42 655 AEI70967.1 hypothetical protein [Candidatus Accumulibacter sp.]…	Portal: HHPred: 1 4V4K_C PORTAL PROTEIN; PORTAL PROTEIN, DNA EJECTION, MOLECULAR MOTOR, DNA PACKAGING, PODOVIRIDAE, VIRUS ASSEMBLY, LATE PROTEIN, 100 1.5e-41 365.7 35.6 507 602 2 6R21_K Portal protein; viral complex, DNA ejection, VIRAL PROTEIN; 3.33A {Enterobacteria phage T7} 100 1e-38 337.27 36.6 462 536 3 5JJ3_C Portal protein; portal protein, dodecamer, packaging motor, procapsid, VIRAL PROTE…	atggccaccgaaaagcagaaacctatcaacgaaacagctcctgtcaagaagcagtcagttcaagcgcaaaagaacatcatgcgcttccttgcagcagcactgactctgaacaagggagcaatgtccggttttcatcagaaaatggatgagatcgacatagcctattcccggtacaaagaagccacaaggggtggaagaatttcagacggcaaggacgtagggggcagcgttggctgtggaaacgtgtttgacaaagacagggtaactcctcctctggtaatttcgcaagtggatgcgcatgtggcttacctagcagaagttttcctgtcaggttctcctctgtttcctgtcgtatccaatcctatgaatcgccagtatgcggaacagttggagtctttg…	MATEKQKPINETAPVKKQSVQAQKNIMRFLAAALTLNKGAMSGFHQKMDEIDIAYSRYKEATRGGRISDGKDVGGSVGCGNVFDKDRVTPPLVISQVDAHVAYLAEVFLSGSPLFPVVSNPMNRQYAEQLESLLDDHASLGGYARQLLLTLHDAVKYNYGPAEVSWDQVDQFSVTADLDSSTGFATNRKPAYYNKIKKLDPRNVFRDMSVDPADAATDGDYIGYIELYSKMRMKRLMNKLSKEGKLYNGDKIMGAMSSVTPAQGNYRGKPVISDYTGSGIKGETNWDSWFGSDSNSDRVSTYGSKYEVVVCYARILPIDFQMSALQPNTPQIWKFTVVNGMYILSIERIVSAYDVLPILIAVPLEDGMGMQTKSVAENGMEFQDAAATLYNIRFVAARR…
4537	4794	hypothetical protein				no hits		atgcttgattttaaccttccgcaattcagtcgggctgaaatggacgtaattgctacggcaatgtcccagcctgctgttcagaaatacctcaagggccttgcacatactgcagccgttgatatcgctctgcttgtccaagaggacactgagcctaacgaaatctacttgcgcaaactagccacgatgcgcggtacgatagcagcaatggaaacactgcttcttattaaacctgcagaacctgcagaatcctcaacgtaa	MLDFNLPQFSRAEMDVIATAMSQPAVQKYLKGLAHTAAVDIALLVQEDTEPNEIYLRKLATMRGTIAAMETLLLIKPAEPAESST
4809	5648	putative structural protein	F8TUX3_9CAUD	Uncharacterized protein gp7 EBPR podovirus 3	3.8e-31	hypothetical protein [EBPR podovirus 3] EBPR podovir... NA 1048517 120 120 56% 5e-29 36.31 219 AEI70969.1 hypothetical protein ACD_86C00001G0002 [uncultured bacterium] uncultured b... NA 77133 105 105 66% 5e-23 28.49 236 EKD22466.1 hypothetical protein [Candidatus Accumulibacter sp.] Candidatus A... NA 2053492 101 101 64% 9e-22 27.93 220 MBK8113336.1 hypothetical protein E6R04_10595 [Spirochaetes…		atgggcgcactttcttcaatcgcaaatcgttttgttccacgcaacgcaaatgccgcacctcaacaaggtgtcaatggcggcgttcagcctcctctggctgcaaccagtatgcagttctcgcagaaccctactcaaatgcagggcaatggtgctggtgctccagctcctgccaatggtgcaacagttcctggtaacttcggccagcaagacccgaatgccagccagcaacaacagcctaaaactggcattgacaaattcgatggcatgttcgatacttcaggtacggcaccagaagcagcccccggcttcagtctggacgagaagcaattcggggagttcgtgggcaagcaagactttctcgctgacatgccacaagatctccaacaacgtattcaggct…	MGALSSIANRFVPRNANAAPQQGVNGGVQPPLAATSMQFSQNPTQMQGNGAGAPAPANGATVPGNFGQQDPNASQQQQPKTGIDKFDGMFDTSGTAPEAAPGFSLDEKQFGEFVGKQDFLADMPQDLQQRIQAGDPAAFMEALQYVGRQSYSKAIQHGGKMTETFVGAREQHSAKGFGSKLKQELTANSFAEDPKFQNPVVKKQLNMIAQNISNKNPNLTPSEVKAQAVEYMTEMSKIFNPAEESSGNARAPQKNVDFNEWFGDGTDENSGQPQDTPYF
5672	6877	putative major capsid protein	Q6PVK4_9CAUD	p13 Pseudomonas phage PaP2	5.0e-110	predicted protein [Nematostella vectensis] Nematostella... starlet sea ... 45351 558 558 100% 0.0 68.41 400 EDO29125.1 hypothetical protein PaP2_gp13 [Pseudomonas phage PaP2] Pseudomonas ... NA 270673 353 353 98% 3e-115 47.42 418 YP_024741.1 TPA: hypothetical protein [Pseudomonas aeruginosa] Pseudomonas ... NA 287 352 352 98% 6e-115 47.17 418 HCI2654935.1 major capsid protein [Pseudomonas phage P…	MCP: HHPred: 1 5LII_P Major capsid protein; polyvalent staphylococcal bactoriophage, Myoviridae, tail sheath, tail contraction, virus like par 99.84 1.5e-19 178.59 20 227 463 2 6J3Q_a major capsid protein; cyanophage, Siphoviridae, capsid, VIRUS; 3.53A {Microcystis phage Mic1} 99.67 5.9e-15 141.09 19.5 190 348 3 7F38_I Putative major capsid protein; Major capsid proteins, VIRUS; 3.35A {Nostoc pha…	atgggactcgcaaacggtatgttcaacgccctcacgggcaatccagctgaactgaacgcacggagcttcgcaggcaacattctgcgccgcttcccaaacggttcggcaccaatgtttgctctgacgagcatgatcggccgcagccgcgcaaaagcaaccacgcacggttactttgccaagctgatggcttttctggtcatcacgcaagctaccaccaacatcgcaggtgatgcgtctttcacgtggccatctaccgctggtgttgtgaagggtatgaccttcttcaaccgtcggagccgcgagatcgtccgcatctctgcagtgtcgtctgctactgtcgtcgcagtgactcgtggctttggccgcatccctgctgctgcagtgaacgcaggagacatc…	MGLANGMFNALTGNPAELNARSFAGNILRRFPNGSAPMFALTSMIGRSRAKATTHGYFAKLMAFLVITQATTNIAGDASFTWPSTAGVVKGMTFFNRRSREIVRISAVSSATVVAVTRGFGRIPAAAVNAGDIWVNIGTAFEEGSDRPESRRITTSYVPNFTQIFRNAWAMTDTARASYAEAGISNIAENKGDCAMFHSVDIEATIIWGQAKMDTTGSTPIHATQGVIDALEQYAPENTNVAAGTTNFDQLVALSEPAFKYSTNLGNSKERVGFGDAQALRVLNSIGRQSGQIQMMTSETRFGMKYTSFQFYKGSIDLIEHPLMNELAAPGSLLIMDMSALKLAYMDGRDTVPESYGVVNGQNRDPIGKDATGGSLTTELAVELINPYSCALIEGLTAG…
7003	7599	hypothetical protein				no hits		atgtctctcgctgacctccgtgcacaacaggctgcccgcacagcttctgttcagcaagcacagaccggtatgcagtcttcggactctatcgctggcaatgtgcctgcccctctggacaccgctccctctgaaggtgctcctctcaactctgctggcttcgtggaaaaagacagtggtgaaggaaaagccggtgaaatgccactggtttcccgtgctccactgtctcctacgaccatcgctccaatcgacaacgaacgtggcggtgtgccaatggcagaagatcctgaccgggttcgcagtgccgctgactctaccagttctgtcgtggtgcaggagattcggaacctcaatgccgaaaaagcccgtgtccgctacgctcctcaagaagaagctccagtg…	MSLADLRAQQAARTASVQQAQTGMQSSDSIAGNVPAPLDTAPSEGAPLNSAGFVEKDSGEGKAGEMPLVSRAPLSPTTIAPIDNERGGVPMAEDPDRVRSAADSTSSVVVQEIRNLNAEKARVRYAPQEEAPVVVKYEPVAGDFKNIRLNQFYPRDMNKVVPVDGWYHPKNDEEREMLEHYAKTGYVEAALGSEDDAE
7615	8190	hypothetical protein	F8TUX8_9CAUD	Uncharacterized protein gp12 EBPR podovirus 3	2.9e-17	hypothetical protein [Candidatus Accumulibacter sp.] Candidatus A... NA 2053492 102 102 89% 2e-23 32.95 194 MBK8113340.1 hypothetical protein [EBPR podovirus 3] EBPR podovir... NA 1048517 85.9 85.9 89% 5e-17 31.52 177 AEI70974.1		atgaaattcacagaagtagttaacgaggtgatgaatgttatcaagcgtcctgaccagattctgaatgctcgcaggctcgtaaacgcttctgtgaacttctgctgccaagactcggatttcaaacgtgatagagtagaaatctccttagacattgaccctagtttttatggcggcaatttgccatacacccaactcgaacggttccgtaagttctggtacgtcaagccaaagggagcaaactgcttcatgactccggttggagttaagcaactcagaggccgagcccttggaccaaacgagtattacgaagccggaaacggtatcaattacaacctgaatcagctgaacaacggagtagatattggatacttccagtttcctcccaagctgacagacgta…	MKFTEVVNEVMNVIKRPDQILNARRLVNASVNFCCQDSDFKRDRVEISLDIDPSFYGGNLPYTQLERFRKFWYVKPKGANCFMTPVGVKQLRGRALGPNEYYEAGNGINYNLNQLNNGVDIGYFQFPPKLTDVDGEDSFWLLDSAPYMIIDRVLGTLYNNIGDERSAAKYNDDFRVAYLSWRADHLAENTI
8193	8504	hypothetical protein				hypothetical protein CTI10_008995 [Delftia acidovorans] Delftia acid... NA 80866 54.3 54.3 71% 7e-07 39.19 98 PJO38619.1 hypothetical protein [Delftia] Delftia NA 80865 53.9 53.9 71% 1e-06 39.19 98 WP_034363937.1 hypothetical protein [Rhodoferax ferrireducens] Rhodoferax f... NA 192843 53.5 53.5 71% 2e-06 35.14 114 WP_114969932.1 hypothetical protein [Delftia tsuruhatensis] Delftia tsur... NA 180…		atgatgatcaaagatatgtcggaagcggattttgagatttggatctcagcccgctttcaaagcgaattcgtagcccttgccaagatgaaagctgagctagacgcaaacgctgcattaattgctcagaattcggctgagaatcaggagcttctagaattattcagaagcgccaagggtttcttcaaagtgttaaacggtataggagttatggctgtatggattggaaagatcgctgccgtgtgtggtattacgtgggcagtttggaaatacgcagtcttagaagcaataacgcaagcagcaaagagcaaatga	MMIKDMSEADFEIWISARFQSEFVALAKMKAELDANAALIAQNSAENQELLELFRSAKGFFKVLNGIGVMAVWIGKIAAVCGITWAVWKYAVLEAITQAAKSK
8501	8923	hypothetical protein				no hits		atgatgtttaaatatattattagcacagcttttgtggttttcatgacaggatttttcctgtatgcaaccaaggtagagcagccatatctgtactaccagaacttgcctttccctgttctcggagaggttcatgctggcaaagcagctcctatgagtgtggaacgctgcaatgatacggatacagctcaaatgtatccaactactcacactctgaagaattcggccacaggtgctgagataatctttcctgatgtgtggatcagtatccagccgggatgccacaggagcacttcgcttttgaacaagcttcctgaaggaactcctcctggcaggtataccttctatggtcttgcgatcgtaccaggtttgctggtcagccacaagatcaaatggtattca…	MMFKYIISTAFVVFMTGFFLYATKVEQPYLYYQNLPFPVLGEVHAGKAAPMSVERCNDTDTAQMYPTTHTLKNSATGAEIIFPDVWISIQPGCHRSTSLLNKLPEGTPPGRYTFYGLAIVPGLLVSHKIKWYSEEFEVLP
8920	9075	hypothetical protein				no hits		atgagcgcgtacaagcctggattttacactccattggaaaatggtgcttcctcaggagggggagaaactgaacctcaggatattcttttaacctaccagtatgagttcatctacacaaacgatggatcagtggtaacaaccgggggagtagcatga	MSAYKPGFYTPLENGASSGGGETEPQDILLTYQYEFIYTNDGSVVTTGGVA
9072	9641	hypothetical protein	F5B3P3_9CAUD	Collagen triple helix repeat domain protein Synechococcus phage S-CRM01	1.4e-09	hypothetical protein [Comamonas aquatica] Comamonas aq... NA 225991 101 101 59% 2e-22 50.00 247 WP_155895566.1 hypothetical protein [Comamonas thiooxydans] Comamonas th... NA 363952 97.8 97.8 59% 6e-21 50.00 249 WP_012839385.1 hypothetical protein [Comamonas phosphati] Comamonas ph... NA 1211803 96.7 96.7 59% 1e-20 49.11 249 WP_188471692.1 hypothetical protein MPL3356_60472 [Mesorhizobium plurifa…		atgagctttcatggcgatctaacaatcttacagggtattcactctgtccaagcctgggaagtagctgatgctgccgcccgggctgctgtcgttccagggcctgctgatgtaggtaaaatcctgaggcagcttgatacggattctttttatctgctagaggattctggtcctgcaaaatggaataatctctctgctactccagataccagtttcattattccagtagcttgctctgatgaatttactcctttggcaatagctcctggacaagtcacattcgtttggccggaagctctgaacattttggcagtccatgcttccctcacaactgcgcaaggttcaggaggtcttgtcacagtagatgcaaatattgcaggtgttagcatctttaccacgcgt…	MSFHGDLTILQGIHSVQAWEVADAAARAAVVPGPADVGKILRQLDTDSFYLLEDSGPAKWNNLSATPDTSFIIPVACSDEFTPLAIAPGQVTFVWPEALNILAVHASLTTAQGSGGLVTVDANIAGVSIFTTRLTIDNGEFSTGTATTPAVLNATPKPLAAFAKLSIDVDVVGSGEAAGLKLYFKVQKQ
9638	11635	hypothetical protein	Q5DN17_9CAUD	Gp88 Alphaproteobacteria phage PhiJL001	2.7e-13	LamG domain-containing protein [Ralstonia sp. ASV6] Ralstonia sp... NA 2795124 124 389 94% 4e-25 26.89 1463 WP_199026651.1 hypothetical protein [Spirosoma sp. KUDC1026] Spirosoma sp... NA 2745947 111 198 93% 7e-21 25.54 1029 WP_176564901.1 hypothetical protein [bacterium] bacterium NA 1869227 99.8 219 87% 3e-17 24.76 1757 MBV5347602.1 LamG domain-containing protein [Ralstonia insidiosa] Ralstonia…		atgaaacgcaatcctaaaaagcaaggtgggtttcttctgaacccatggagatttggtggcggaggccctcctcctgggccaacaggtgatcctttgtgggatcaagttattcttttggtcgaagcttcaaatggtttcgttgaccggagtcaaatggaacgccccttgacttatgcagcaggagcaacaatatcatctgtggcaagtccagtatctcctaacagttttgaacttcctaacgcacgccttttggtgccaggaggatctcaggcttttgcttttggtgcagaagatttcacagttgagatgtttgctaatttgaacacaggaggtgctaacggtgcattctttgctacccgagcgaataacgcaactgtaggagatcgttggagttgcaat…	MKRNPKKQGGFLLNPWRFGGGGPPPGPTGDPLWDQVILLVEASNGFVDRSQMERPLTYAAGATISSVASPVSPNSFELPNARLLVPGGSQAFAFGAEDFTVEMFANLNTGGANGAFFATRANNATVGDRWSCNANGANQALVYADGYKMTSATALAINDYGHLAFVRKGGLGMLFWKGVLIASGWVDNFFSFAESFSVGGLGNNDENLNIRADSIRVTRAARYKANFAPPESLFDHVGPYSDKNLLIAHMTGSVGNQALEDKSHYRRTVGCMGDAQVVAASGLPFGATCVEMSGGGRISVWPPVELESRIFTLQGFVRAKSFTNYSMLYATNYGNGEGGNDKILLFVDAAGTVSFYSNATFIISSSIPIALNTWAHIALVRTPGNVFTLWINGVAAGTA…
11649	12191	Phage secretion activator protein	A0A482MEI2_9CAUD	Lysozyme family protein Klebsiella phage ST101-KPC2phi6.3	5.4e-56	glycoside hydrolase family 108 protein [Klebsiella pneumoniae] Klebsiella p... NA 573 205 205 93% 6e-64 54.44 180 EIX9791171.1 glycoside hydrolase family 108 protein [Leclercia sp. W17] Leclercia sp... NA 2282309 201 201 91% 2e-62 56.97 180 WP_114387855.1 glycoside hydrolase family 108 protein [Citrobacter freundii] Citrobacter ... NA 546 201 201 91% 2e-62 55.15 180 WP_116359846.1 glycoside hydro…		atgaacatcaatgacaaaaaactcatggttgcagatattctgaaagcagagggtggctatgtgaatcatccttctgacaaaggtggtcctactgcctacggagtaacagaaggtgcagctcgaagtgcaggctatctgggtgatatgaaagatttcaccaaagagatggcagagactgtctacattgcacggtatattgaaaggccagggttcgatcgtgtgtacgatgtggatgcaaaggtaggagctgaactgattgacactggtgtcaacatgggtcctcctactgctggtacgttctttcaacgatggttgaatgttctgaacatgcgaggagcaatgtattctgatctgttcgtagatggctctgtcggacctgccactatcgcagcatacaaa…	MNINDKKLMVADILKAEGGYVNHPSDKGGPTAYGVTEGAARSAGYLGDMKDFTKEMAETVYIARYIERPGFDRVYDVDAKVGAELIDTGVNMGPPTAGTFFQRWLNVLNMRGAMYSDLFVDGSVGPATIAAYKAFLAKRGPEGSTRMLKALNAIQGARYLELAEKSPSQEDFAYGWLARI
12206	12730	hypothetical protein	D4HTZ6_9CAUD	Gp57 protein Vibrio phage VP585	9.9e-14	hypothetical protein [Paucimonas lemoignei] Paucimonas l... NA 29443 121 121 99% 3e-31 41.04 173 WP_132258438.1 hypothetical protein [Massilia sp. DM-R-R2A-13] Massilia sp.... NA 2899220 99.0 99.0 96% 2e-22 38.10 174 WP_231765888.1 hypothetical protein [Ramlibacter monticola] Ramlibacter ... NA 1926872 87.0 87.0 97% 9e-18 34.71 177 WP_201673138.1 hypothetical protein [Polaromonas sp. JS666] Polar…		atgataccactcgcactgattggggcagttgcacaaattgctcctattgttaccaaatggctggatgcaggtcaaactgtccaggaagtggcagataaggcatccagcattgccaaagttgttactggccaagatactgacgagggagcaatcgatgctctgcaagctaacccagagctcgctcttcagttcaaaagcaaactgatcgatcaggagatggaagatgaaaaactctatcaagctgacaaggcaaatgctcgggctagagacattgttttgcaagcaactccaggtggaaatgtcagagcaaactggctagtggcatatgctctgcttctcattgcttccattctgatcgtactggtcagtggggtcgagattgatgagtatgtgaaaaca…	MIPLALIGAVAQIAPIVTKWLDAGQTVQEVADKASSIAKVVTGQDTDEGAIDALQANPELALQFKSKLIDQEMEDEKLYQADKANARARDIVLQATPGGNVRANWLVAYALLLIASILIVLVSGVEIDEYVKTTISLILGMFLNELKNIYSFEFGTTRRSRAKSDVMEKTDGNS
12717	13106	hypothetical protein	F8TUY2_9CAUD	Uncharacterized protein gp16 EBPR podovirus 3	1.4e-06	hypothetical protein COX32_01120 [Candidatus Moranbacteria... Candidatus M... NA 1974677 56.2 56.2 88% 6e-07 34.75 128 PIP25846.1 hypothetical protein ACD_86C00004G0005 [uncultured bacterium] uncultured b... NA 77133 53.5 53.5 88% 6e-06 30.89 128 EKD22435.1 hypothetical protein [Candidatus Accumulibacter sp.] Candidatus A... NA 2053492 53.5 53.5 90% 7e-06 28.93 126 MBK8113343.1		atggcaacagctaatcctgtcgacaatgaactctatccgctctcaacggaaaagggtgatgcaattcctctggaggtcattcggcctctgggggttatccctgtagctctgacagaggcaggagtagtaatcgagattccagcagactggaagattgctagcttctacagcgacaagggttgctttgtgcaattcaatcgcagtgctcctgctgatcttatcaacgctgagctgttagaggatgtgctctgggtgcctcctggcattgtagttgctactgttatcgctggtccagcctgtgttgtcagtaacactgcaggtgtgctagtaattcaaggtatgcaaaaatgggccggtattgccctcaaacgtatggctgttcggagctaa	MATANPVDNELYPLSTEKGDAIPLEVIRPLGVIPVALTEAGVVIEIPADWKIASFYSDKGCFVQFNRSAPADLINAELLEDVLWVPPGIVVATVIAGPACVVSNTAGVLVIQGMQKWAGIALKRMAVRS
13109	15979	putative structural protein	Q6PVM1_9CAUD	p21 Pseudomonas phage PaP2	8.5e-48	predicted protein [Nematostella vectensis] Nematostella... starlet sea ... 45351 729 729 94% 0.0 43.36 2982 EDO29126.1 hypothetical protein [Candidatus Accumulibacter sp.] Candidatus A... NA 2053492 288 288 35% 2e-80 45.72 720 MBK8113344.1 hypothetical protein COX32_01125 [Candidatus Moranbacteria... Candidatus M... NA 1974677 291 468 58% 9e-80 39.75 999 PIP25847.1 hypothetical protein ACD_86C000…		atgactcaagctgcaaaattcatcgatatcaccaggagctacattcctgttgaccctaactctttcccacaatctctgaatggcagtgtggaaggagactcgcctgagaacagaattcctgtcatggcatacaagggatacaacttcctgcctaccagttatggctacaaaagctattttggtacgaactctaaactcggtatcgatgaactaaatgatcgcatcgattctgtatttatctttcagaataccagctattccaatatcttggttgctctgggagaaaaaggagtatggatcaagaagggagaagaagccggagcttggactaacgctgtcccaatgtctcctgccctgtcctcagaccagcatttcgaatggacttattgcatcattgca…	MTQAAKFIDITRSYIPVDPNSFPQSLNGSVEGDSPENRIPVMAYKGYNFLPTSYGYKSYFGTNSKLGIDELNDRIDSVFIFQNTSYSNILVALGEKGVWIKKGEEAGAWTNAVPMSPALSSDQHFEWTYCIIANILYAYRQGQPSYQQIVSSVANGVDITSEVPNFLNMEAQAGVFNAAGRLAFWDSDDSVSWANQDDTSDFVPSLETLAGNMKFVDVRGRIVTIKAHGQGFIIYCTKSIVFIGKDTSGLYQWQPIVILPNAGISYPRQCVEGSPDTTHFAYTSEGMKKITNAKEETIIPEVTDFYQKYDKPVYLKIMQGRYLAFETLDEKYITGEVQITEEVVPEVKYTFPGVNIDFPDIVPKTQAAQCLTIAALDDGVPEGMDKPAPPEDQHPTNKL…
15979	16851	putative structural protein	A0A1C8HSP8_9CAUD	Structural protein Pseudomonas phage PaMx41	3.3e-26	predicted protein [Nematostella vectensis] Nematostella... starlet sea ... 45351 83.6 83.6 51% 1e-13 45.95 2982 EDO29126.1 structural protein [Pseudomonas phage PaMx35] Pseudomonas ... NA 1815975 67.8 67.8 50% 9e-09 46.94 305 ANA48928.1 TPA: hypothetical protein [Pseudomonas aeruginosa] Pseudomonas ... NA 287 65.5 65.5 50% 2e-08 46.94 233 HCI2654943.1 hypothetical protein PaP2_gp23 [Pseudomonas p…		atggctacgacatcacgctacgctactgcagcagaagctcaagctgctagccagccgactggcactgtgactgctgggaataccactggaaactctacgacaacccaaaacggttcgagtagctctacccagaatacttccaccaaacagcagaacatgactccagaggccatgtctgcgctgaaccagctgattcttcagcttgcaacggggggaaccccagagctcaaagcgcagaatgctgcaagggatgctcagctaggcacactgcagaacagtcagcaagcttacagcaaagatgctgcatttgcagatgctcagggcctgatggctcagactatgaaggatgcactggcaaagctccttcctaccatcaatgcgggctcgctgggagcggga…	MATTSRYATAAEAQAASQPTGTVTAGNTTGNSTTTQNGSSSSTQNTSTKQQNMTPEAMSALNQLILQLATGGTPELKAQNAARDAQLGTLQNSQQAYSKDAAFADAQGLMAQTMKDALAKLLPTINAGSLGAGASQSSMRALLTQKAAQDAATAASAQGLGAAVSYGGVANGIGGNINQLLSIADPVTAALLASLNTAKGAVSNSQGTTTTNGTTSSTTNQATTGSTGETKAISYGNTVNPAAANSSPLYFGPVQTDGELAAQAAKGSQATTQLLQSLTNQNSFSGFTDI
16861	18762	hypothetical protein	F8TUY3_9CAUD	Uncharacterized protein gp19 EBPR podovirus 3	0.0049	predicted protein [Nematostella vectensis] Nematostella... starlet sea ... 45351 140 140 58% 4e-30 31.77 2982 EDO29126.1 hypothetical protein [Candidatus Accumulibacter sp.] Candidatus A... NA 2053492 84.3 84.3 66% 8e-13 22.27 606 MBK8113347.1		atggatcttttgaaccccctcatggacaagctcgcaagggaaagaggctacggtactgccatgcaacaagggcaagacatagctcttcaggagaccacgacaggtctttctgaactccttgccaacattggcgctgacccagccaaacaagtgaccaatgctcctgtcactgtcgacactccttctacctcatccaacccggatttggttgccattctgcaggaggaggctgcaaagggacttgttgctccagcaatggctcctgccggttctaccccagctgctcctgctaaaaaaggtcctttgccagacccacgggatatgagcaaggtaggagacactaaaggtggggcagctcgggtgaactctcgtactgcagaaactggagtgtcggctacc…	MDLLNPLMDKLARERGYGTAMQQGQDIALQETTTGLSELLANIGADPAKQVTNAPVTVDTPSTSSNPDLVAILQEEAAKGLVAPAMAPAGSTPAAPAKKGPLPDPRDMSKVGDTKGGAARVNSRTAETGVSATTDNKGQVSLTNLGPATGSAEAVSGQTYKVNGNIGILQATEQLRKAPDMQTAEGILASIRSTAATEQARIGQEALSFASKKVGVPGLEAQLRQAEMADQADPKWYPGIGDSRITQEIRSQLNVARGQAITESEVYLKTNLSSGALKASLLNAEAAYNTVKGTAGRKEALQDNLDMRSAMKREEKEANSQDVLDATSPADIGFLKVLNPSLKNDSPIALAKAVMQLNSPAGASRMAAIKAASQPDGTDLLGLAMENNADAKTLLLAVE…
18773	24310	putative structural protein	F8TUY4_9CAUD	Uncharacterized protein gp20 EBPR podovirus 3	8.1e-234	hypothetical protein [EBPR podovirus 3] EBPR podovir... NA 1048517 730 730 99% 0.0 29.84 1844 AEI70980.1 predicted protein [Nematostella vectensis] Nematostella... starlet sea ... 45351 559 763 57% 4e-160 45.36 2982 EDO29126.1 hypothetical protein [Candidatus Accumulibacter sp.] Candidatus A... NA 2053492 537 650 67% 2e-158 33.37 1502 MBK8113348.1 structural protein [Pseudomonas phage PaMx43] Pse…	7K5C_D Peptidoglycan transglycosylase gp16; T7, ejectosome, ejection protein, genome-delivery, podoviridae, VIRAL PROTEIN; 2.7A 95.8 6.7 56.13 31.7 395 1318
24354	24611	hypothetical protein				no hits		atgaaagcttctttaaccaaagtaaacaatcatgttaagcaggtagtagaaacgtacagcattgtacccggatgctgccttgctggtatgcgattcgataaggtagagtttgaaaagagagacttggaataccttgtcaagcatcctgactttgtcaaagaccttctgaaacattttccaccctccccaccattaacaccagctcctagttcctatcgctctcaaagagaagaaggtggagcagacggttattgctga	MKASLTKVNNHVKQVVETYSIVPGCCLAGMRFDKVEFEKRDLEYLVKHPDFVKDLLKHFPPSPPLTPAPSSYRSQREEGGADGYC
24608	24883	hypothetical protein	A6MAI4_9CAUD	Gp119 Lactococcus virus KSY1	9.0e-10	TPA: MAG TPA: PGDYG protein [Siphoviridae sp.] Siphoviridae... NA 2170413 72.8 72.8 96% 2e-14 38.89 92 DAF78770.1 TPA: MAG TPA: PGDYG protein [Siphoviridae sp.] Siphoviridae... NA 2170413 72.8 72.8 96% 3e-14 39.56 93 DAH04567.1 hypothetical protein [Blautia producta] Blautia prod... NA 33035 70.5 70.5 96% 2e-13 40.86 93 WP_148391748.1 hypothetical protein EP56_07815 [Listeriaceae bacterium FSL...…		atgtcattcaaatacaaaaccaagccagtggaaattgaagcttttcgtctttcccctgaaggtcatactcaagctatcccgcaatggttcttcaaagcaactgccgatggcaccctgcacgctaaagctaatcctgatagagatattcacttttgcaatacaaggcaaggtcctgtgcaagtgaattctggagattatctaatcagactggaggatggcgaaatctatccttgcagcgaagaagtcttcaacaagaagtacgagaagattgaatga	MSFKYKTKPVEIEAFRLSPEGHTQAIPQWFFKATADGTLHAKANPDRDIHFCNTRQGPVQVNSGDYLIRLEDGEIYPCSEEVFNKKYEKIE
24885	25193	hypothetical protein				hypothetical protein ACD_86C00003G0025 [uncultured bacterium] uncultured b... NA 77133 58.2 58.2 81% 6e-08 38.55 129 EKD22462.1 hypothetical protein [Candidatus Parcubacteria bacterium] Candidatus P... NA 2053309 56.6 56.6 72% 8e-08 36.49 96 NCQ56169.1 hypothetical protein [Candidatus Accumulibacter sp.] Candidatus A... NA 2053492 55.8 55.8 45% 1e-07 54.35 83 MBK8113356.1 hypothetical protein BWX…		atgagcagacagaaagaccctaggacagctaagctgaaccctatcctcaatggataccagcagatcaagacagaggaaatgaagagaccagatcatcctgactttatgactgcctctgaattaaagaaactcaaaatcaacggtgtcgagattggcttcactggtctcagagaaaatcgaattgaagaaaagttcgaactctggattaccggcgagatcgtagactctgtgaccttcgagcaaacacgagccaatccatttgcagttgcttcgatgcaagcggattattttcaaccgaaaggaaactga	MSRQKDPRTAKLNPILNGYQQIKTEEMKRPDHPDFMTASELKKLKINGVEIGFTGLRENRIEEKFELWITGEIVDSVTFEQTRANPFAVASMQADYFQPKGN
25195	25536	hypothetical protein				no hits		atgagtccagaacttaaagctattcttcaggcaggagtagactacggcaaacgctgtgaaaagatactgcaggaaatagaagagaaagaatcctctaagctttcttgggatgctcaaataacccgagagaacatgcacaagtgggcaaaagataatggcgtagctgtgaatggaaggacagagaatattctacaaagaggctacgactatagtttcttaggtccttttgggaatgttgtagaattcgtccctaacacattttctgaggttgaaaaaggcagggtattcttctctgccatggtaagactgcaggcccaacgtaattcagatttgaaggaataa	MSPELKAILQAGVDYGKRCEKILQEIEEKESSKLSWDAQITRENMHKWAKDNGVAVNGRTENILQRGYDYSFLGPFGNVVEFVPNTFSEVEKGRVFFSAMVRLQAQRNSDLKE
25540	26553	putative phosphohydrolase	A0A345P6A5_9GAMM	Phosphohydrolase Aquirhabdus parva	1.8e-75	Oligoribonuclease NrnB or cAMP/cGMP phosphodiesterase, DHH... Paraburkhold... NA 157910 288 288 89% 8e-93 56.81 275 SDR47341.1 DHHA1 domain-containing protein [Paraburkholderia caballeronis] Paraburkhold... NA 416943 283 283 89% 2e-90 56.15 291 WP_134043821.1 hypothetical protein [Pigmentiphaga litoralis] Pigmentiphag... NA 516702 280 280 89% 1e-88 52.34 344 WP_229828728.1 phosphohydrolase [Rubri…		atgacacttaacgaccacatgatgaatcctgctttcggaaatatactcattgccccagaatccgtggtgatgattcagaaaccggaagagacttataagccacctttggtaatctaccacggcaactgtgcagatggtttctctgcagcctgggttttctggcaacatgctatgaaggaagacttaaagtatgagttccatgcaggagtgtatggcaagcacgattaccctgacgtgactggcaagattgtttacttggtagatttctcttacagtctggaagaagttcagaagatgctgaaaaaggcaaggatggttatcctgatcgatcaccacaagactgcgatcgaaagtttgagtatcctgggaaatccgagtgctaagctgtatgacaaacgc…	MTLNDHMMNPAFGNILIAPESVVMIQKPEETYKPPLVIYHGNCADGFSAAWVFWQHAMKEDLKYEFHAGVYGKHDYPDVTGKIVYLVDFSYSLEEVQKMLKKARMVILIDHHKTAIESLSILGNPSAKLYDKRFKMYTDLERSGAMLAWDFLYNIEYDWETIPVTSAAYIHPPRLLEHVQDRDLWKFKLPQTRDVSANLFSYGYTFENWDRLMKMNVTDTLHFSSAGAAIERKHFKDIKELLKLCKRPMNIGGYLVPVASIPYTMSSDAGAIMAGEFEDGTKFAACYIDTAMERIFSLRSVQGAGLDVSLIAKEYGGGGHKHAAGFKVPRDHILARN
26550	27806	putative primase	A0A1C8HQB0_9CAUD	Putative primase Pseudomonas phage PaMx41	1.6e-77	hypothetical protein [Candidatus Parcubacteria bacterium] Candidatus P... NA 2053309 353 353 93% 6e-115 44.59 430 NCQ56167.1 hypothetical protein COX32_01165 [Candidatus Moranbacteria... Candidatus M... NA 1974677 351 351 98% 2e-114 41.69 412 PIP25852.1 hypothetical protein ACD_86C00003G0024 [uncultured bacterium] uncultured b... NA 77133 333 333 98% 2e-107 40.19 409 EKD22461.1 putative primase […		atgagtgcattttttacggagtacatgaactatgtcaaccttgagtcctctgaggcgccagcgaattatcaccgttgggcttgtgcgtcaatgcttggagctcttatgggtcgtcaagtgtcgtttccatttggcagcggtagactataccctaaccagtttgttatgcttatgggccctccggctactaagaaaggaactgcaattgggattgccaagaagcttatggagggtgcgaactacgctcgttttgcgcctgatcgtacaagcaaagaggcgtttgtcaaaagcatgaagcaattcgatacgatggaagaagatttggaagtcttgacttttgatgctccatcggaatcgtatatcacatcaggagaatttgtggatttcattggtcagggt…	MSAFFTEYMNYVNLESSEAPANYHRWACASMLGALMGRQVSFPFGSGRLYPNQFVMLMGPPATKKGTAIGIAKKLMEGANYARFAPDRTSKEAFVKSMKQFDTMEEDLEVLTFDAPSESYITSGEFVDFIGQGDIGFLMLLTNLWDNLDVYEHTKITGKSITVTKPTVSLLSGSTAHTFMLAFPPDAMGTGTLSRFILVDGDDSGRRVAWPEPLDPLQKEQLIDHMQAIKNELRGDIGITKEAKILGAEIYTGRVPVNDERFAHYMGRRHIHLIKLAMLMAVSEYRMEITETDILRSNTMLAMAEMKMPKALGEFGASRNSAATDKIMSFLNFRARMRVPKPANAQEIYKIVSKDVNTVKDVNDIIHNLKQAERIQVVSMGGITGYLPLNQGAGEWNLK…
27788	30082	DNA polymerase I	F8TUZ4_9CAUD	DNA polymerase EBPR podovirus 3	1.6e-221	DNA polymerase I [Candidatus Moranbacteria bacterium... Candidatus M... NA 1974677 757 757 98% 0.0 50.85 764 PIP25853.1 hypothetical protein ACD_86C00003G0023 [uncultured bacterium] uncultured b... NA 77133 752 752 98% 0.0 51.11 771 EKD22460.1 hypothetical protein [Candidatus Accumulibacter sp.] Candidatus A... NA 2053492 707 707 97% 0.0 48.22 788 MBK8113361.1 DNA polymerase [EBPR podovirus 3] EB…		atgaaagtcctagtcaacttcggcccagaagacaagagccgtacaaacattctggcacatatgctcaatgagcgtggagtcagcgcattctctacagagaaagacttggagctgtcgcagcttctgtccaaagcaagcatggttggagctcaggccatcctgctttccaacgaggctacactttcccaatgcgtcaacgaactgaatcctacagttgacaactggcgtggtagcaggctggacttttctattccagtttttgttatcaacaaactgcatcacgttaacagcacgaactatggcaagtggttgctggaaaaggatcttgacaagctcaagttctacagaaagaaatctcctgtattcacattcaacaagcttacccatgtcaagtatttt…	MKVLVNFGPEDKSRTNILAHMLNERGVSAFSTEKDLELSQLLSKASMVGAQAILLSNEATLSQCVNELNPTVDNWRGSRLDFSIPVFVINKLHHVNSTNYGKWLLEKDLDKLKFYRKKSPVFTFNKLTHVKYFQEAYADLSKAIAIYYDIETKTFKPKSELEVGETVITCASWTGIFPDGSLRTYVLPIINFDRMHWETNEELAKSLLLLRKINALPIPKAMHNGMYDATHSIRYHAEPLQYTYDTMVAAHSKFSELPKDLSFVASYELFDYIQWKGDAEAASKSRNIEAYWGYNGKDTWHGARIMIEQLRNMPDYAIHNYKTKFKLSYPSLYANFEGFHIDQEVRTAKRSTAEKELLRAEAALRVKVADPGFNPGSWQQVEKYVYRIFGAKHPRIGKS…
30189	30695	hypothetical protein	F8TUZ6_9CAUD	Uncharacterized protein gp32 EBPR podovirus 3	2.1e-19	hypothetical protein ACD_86C00003G0022 [uncultured bacterium] uncultured b... NA 77133 124 124 89% 2e-32 43.05 158 EKD22459.1 hypothetical protein COX32_01180 [Candidatus Moranbacteria... Candidatus M... NA 1974677 119 119 91% 9e-31 41.94 157 PIP25855.1 hypothetical protein [Streptococcus sp.] Streptococcu... NA 1306 115 115 92% 3e-29 39.49 157 MBK8157155.1 hypothetical protein BWX92_03653 [Delta…		atgaacgcacctgcaaacgccaagccaaaagccactctgctcgacctcgacagcttgatggacacgaagttggactctgtcgccacgctgcctgacttcatgaacccaccgaacggcctctaccgtttggcagtcacggaagccggtctcaaaaagtacgacgtcaaggacgaagcaggcaaggcaaccggcgactctgcccatcgcatcagcatcacctacaaagtggtcacgactcgtgagtacgattcttctgaactgccagtgccagatggtacgctgttcaccgaaggttttcaaggcaccgaacagggtctggaatacttcaagaagcgtgcaatgggcattctgaacgtgaaggaattcgacggcgccagtctcggtgacattttcactggt…	MNAPANAKPKATLLDLDSLMDTKLDSVATLPDFMNPPNGLYRLAVTEAGLKKYDVKDEAGKATGDSAHRISITYKVVTTREYDSSELPVPDGTLFTEGFQGTEQGLEYFKKRAMGILNVKEFDGASLGDIFTGLVNEEFEAKLTTKTAKVGNKEYENLQIRILPKVED
30788	31750	putative ATPase	A0A1C8HR37_9CAUD	Putative ATPase Pseudomonas phage PaMx41	8.7e-64	hypothetical protein COX32_01185 [Candidatus Moranbacteria... Candidatus M... NA 1974677 318 318 85% 7e-105 58.27 282 PIP25856.1 AAA family ATPase [Streptococcus sp.] Streptococcu... NA 1306 316 316 85% 7e-104 56.63 282 MBK8157154.1 hypothetical protein ACD_86C00003G0021 [uncultured bacterium] uncultured b... NA 77133 314 314 85% 3e-103 57.76 278 EKD22458.1 TPA: AAA family ATPase [Pseudomonas aer…		atgaaactttcagaactagcaacagctgtagcagaattgagcagtaatcattctgttcttctctacggtccacccaaaacaggtaagaccagactggctggcactgcaatcaggattccggagttccgcagaatcttctggttcgatggagagaacggatatgagactctcctgaacatgggcctgacagcagatgagctcgcaaaggttactctcttccgtatcaaggatacccgagacaagccaatctttgtggagaccatgctgaaagctttggcaaccaagagtgcaaacaagttctgtgacaggcatggtaagtgggagtgcccggactgcaagaaagctagtctgcctttcacaagctttgatttgcgtgagctgactcacaatgaccttgtg…	MKLSELATAVAELSSNHSVLLYGPPKTGKTRLAGTAIRIPEFRRIFWFDGENGYETLLNMGLTADELAKVTLFRIKDTRDKPIFVETMLKALATKSANKFCDRHGKWECPDCKKASLPFTSFDLRELTHNDLVVIDSGSALGDSALNACMLGSDSMAKPGWDEYAIQGKWLGDILMQIQAATNTNFLVITHEIAIESDKKEVIYPLIGTKNFSMKCAKYFGTVAYVEKKAGKHVAGSSSLYRHNLVTGSRVNAQIEKKDATDMRTIFVEGGILTEGVFESSTVEEQEGATQSMATVPLTSEQTGKPLSLKEKLALKSQGQ
31753	32142	hypothetical protein				no hits		atggatgaaaaagacaaaatgtatgtcatgtcaggtactgttcctaacacagaaggagctgctcaacagctgggttctttcgaggaaatggtagagtctttggcagcagtcaaaggttccaagtatatgaagatggctgtcgtcatgaccaacactatgacgatgctgattcctacttcgatgaaagcttactctgatctcacgactccagaagctgtcaagttcggggcagcttttgacacattcatttatgcttctgcggcgatgcttctagaagttctggatgattctgtgaaaacagaagatcagctggcaaaagaagtagcagctttcatgaaggatgtagagtctctcatggaccagagtatgcggattatgaaaggagcctga	MDEKDKMYVMSGTVPNTEGAAQQLGSFEEMVESLAAVKGSKYMKMAVVMTNTMTMLIPTSMKAYSDLTTPEAVKFGAAFDTFIYASAAMLLEVLDDSVKTEDQLAKEVAAFMKDVESLMDQSMRIMKGA
32135	32683	hypothetical protein	A0A4R6UKI4_9GAMM	Uncharacterized protein (Pyrophosphatase) Permianibacter aggregans	1.2e-33	hypothetical protein [Herbaspirillum frisingense] Herbaspirill... NA 92645 138 138 84% 5e-38 49.35 143 WP_006462958.1 pyrophosphatase [Burkholderiaceae bacterium] Burkholderia... NA 2030806 136 136 84% 2e-37 46.75 145 MBV8666168.1 pyrophosphatase [Permianibacter aggregans] Permianibact... NA 1510150 134 134 84% 3e-36 46.75 142 WP_133591282.1 pyrophosphatase [Burkholderiaceae bacterium] Burkholder…		atgaaactcgtaccacgaagctatgaagcaaaagtcttgtacttcaatcagatctacaagctaccaattgcaccctatccctcagtgaatactgtggtgatgagtgaagtgaactctgggagagcagacaaagtgaaagagattgacggcaagcagcgcaataccacacagcgtgcgcttgtcagtcgccttcgttcctttcaaaacactctttctgaagagctcacagaagccaatgagatggtggaaaggctggcctctggtgaagattatagtgagctggactttctgacagatttggctgattggctcggtgatattcaggtatactgtgcctccgagatggccaaattcggtatccctcagaaagacactctggacattatcatgcactctaac…	MKLVPRSYEAKVLYFNQIYKLPIAPYPSVNTVVMSEVNSGRADKVKEIDGKQRNTTQRALVSRLRSFQNTLSEELTEANEMVERLASGEDYSELDFLTDLADWLGDIQVYCASEMAKFGIPQKDTLDIIMHSNFSKLQADGSVLYDANGKVQKGPMYYKPEPEIRQMLLTYISDNTQEKTNG
32680	32919	hypothetical protein				hypothetical protein E6Q97_05835 [Desulfurellales bacterium] Desulfurella... NA 2482794 51.6 51.6 81% 3e-06 39.06 85 TXH56736.1		atggctattcatttactctctgctgtgaagaaaggactaggcactgtctctcgtgtcgtagtcattgacacacagcagagcttcgaaaacttccagaagctggtgcagcaaggctcttcgctgtatccagacttgccagcagaggtcaagacttttgctgatgaagttacgctgggctttcctgctcagcattatgaagatggcaaagcagatgctgcaattcagaaggaaccaaaatga	MAIHLLSAVKKGLGTVSRVVVIDTQQSFENFQKLVQQGSSLYPDLPAEVKTFADEVTLGFPAQHYEDGKADAAIQKEPK
32921	33811	hypothetical protein	F8TUZ9_9CAUD	Uncharacterized protein gp37 EBPR podovirus 3	4.5e-70	PD-(D/E)XK nuclease family protein [Streptococcus sp.] Streptococcu... NA 1306 306 306 94% 3e-100 48.47 297 MBK8157150.1 hypothetical protein ACD_86C00003G0017 [uncultured bacterium] uncultured b... NA 77133 306 306 93% 5e-100 51.33 302 EKD22454.1 PD-(D/E)XK nuclease superfamily protein [Deltaproteobacteria... Deltaproteob... NA 1852867 273 273 94% 4e-87 45.67 300 OQB72330.1 PD-(D/E)XK nuclease f…		atgaacaaagtaattcctattcgcctctctcattcgacaatggatcttctccttacctgcgaacgaaagtttcagctagagaagcttctagtaacggatgtagagagggaagaaacagagcacactgtctttggaaaagcatttggcaccggcatacagacttatcttgttactcaagatgctgaccgagctttgtatgaggcttggcttgcttactttcctgtcattgagacagacaagaagaatcagattggcatgatgcgtgcattgctagctgctttccccaagctagatactctccttgaagagtatgagattgtttacttcaataacaaaccagctattgaattgagctttcgtatcaatatcagcgagcatttttatttcgttggttacttt…	MNKVIPIRLSHSTMDLLLTCERKFQLEKLLVTDVEREETEHTVFGKAFGTGIQTYLVTQDADRALYEAWLAYFPVIETDKKNQIGMMRALLAAFPKLDTLLEEYEIVYFNNKPAIELSFRINISEHFYFVGYFDAVLRHKVTKVCFVFEAKSTGLLLLDLDPVYKNSGQGLVYSIALDSIVGKEQSSYGVMYFIAQMKKDGEVAIHVKPYNKTLLDRLNWFITLAQDVQRLDVMREMNVYPMRGKSCLNFNRPCKHFGTCGFKSQDVLKEREEDVIEYDFVYELEDLVKDHVSRVKSKSGQINPTIKEI
33876	34523	hypothetical protein	A0A4Y5TR09_9CAUD	DUF5664 domain-containing protein Bordetella phage vB_BbrP_BB8	1.8e-30	hypothetical protein [Gammaproteobacteria bacterium] Gammaproteob... NA 1913989 132 132 64% 7e-35 48.18 184 MCK5642260.1 DUF5664 domain-containing protein [Tardibacter... Tardibacter ... NA 1921510 129 129 64% 6e-34 47.06 151 WP_072597269.1 DUF5664 domain-containing protein [Cobetia marina] Cobetia marina NA 28258 132 132 66% 6e-34 48.23 244 WP_175089157.1 DUF5664 domain-containing protein [Micro…		atgcctaagaaaaaagaattgacgcctgcacaaaagggcgcagcaacacggcttgctaaccgccacaaagcagcaaaagaagcacgattgaaagagatcgttgcaagcggtgctgctatcggcgtgatggaaactgacatgggcgtgagcatcccgccagtccaagctgacactgccaatcccaaggacagcatcggccgcaccaaggttcctctgtctctggttcctctcgttctgcaagcagagaccgcactggctttcctcgaaggcaaactgaagtacggtgaagtcaactggcgcgcaactccagtctatgccagtgtctatctcgacgctgctgcgcggcatcatgagaagttcgcagaaggcgatgatcgtgacccaatttccaaggttcac…	MPKKKELTPAQKGAATRLANRHKAAKEARLKEIVASGAAIGVMETDMGVSIPPVQADTANPKDSIGRTKVPLSLVPLVLQAETALAFLEGKLKYGEVNWRATPVYASVYLDAAARHHEKFAEGDDRDPISKVHHLANAIACYGIIMDAAVYGTLIDDRKMSNGNAIELLDSLTGVVSHLGSLYGEKLPHHFKIQDPMTGFAEFKSTKGRNA
34535	34729	hypothetical protein				no hits		atggcaatggacacaattgaatttgtgatcgtgtacaaagaggatgcacacgaaacacagaaagagactgttcgagcaactgaaatgtctgcaaatacttttgcctttgaggttgaatcgaatggtggcgtagcagtagtgttgcgtcgcgtgaaaccaaacggtcgttcacatgctaacatgtggattgactaa	MAMDTIEFVIVYKEDAHETQKETVRATEMSANTFAFEVESNGGVAVVLRRVKPNGRSHANMWID
34742	34876	hypothetical protein	F8TV04_9CAUD	Uncharacterized protein gp42 EBPR podovirus 3	3.3e-05	no hits		atgccaacacttgcagaattgcgagcagctaagaaagcagctgacgcagcaaaagatcagtctatgccaatcgcagaacgtgtggttgaagtagcagtccaacaggaacaagcaattgctccagtctctactgctcctgagcagatcaaggaggaacctaatctggtattgggaaagcctctgacgtttgcagagaaaatggcactcaagagggaagagcagaagaagagtacacagagtgcgtcaggctctttgactttgactacaaagtctccagacgtcatccctacgaccctccccgtagcagagcctcagactcaggcagaagcaaagatgttcagcccggagctggctcctgcgaaagcgagcatcctctcagcagcgtcgacacagatggaa…	MPTLAELRAAKKAADAAKDQSMPIAERVVEVAVQQEQAIAPVSTAPEQIKEEPNLVLGKPLTFAEKMALKREEQKKSTQSASGSLTLTTKSPDVIPTTLPVAEPQTQAEAKMFSPELAPAKASILSAASTQMEVASTAPAVKPNSILSMVSEAVAPVYVVEVKEDAITHQAYLDAKEEDRRDYRDIKGRLLALSDVPDMNLETAMSELKKALLKNQQACMLMLDEDMGTCAIYMRKLVHEDLVAVKKKAEPKAKKDKATKELAFTAPLTAEELSQKFADL
34880	35722	hypothetical protein				no hits		atgacaaccttcaaagaaaagctagccgctaaactggctggcattgtttcttctgctccagcaaagcagcatgatgcacccaagcccatgccttctaagcctgcatatgttcccaaacctatcgcagaggacagagacatggacaatgatgagcagacggtggttatcttgctgaatgagtgcgaactcacagagtgggaaatcagcttttgcagaagcatcaagctcagactcaagcagtatgcgaatcctctcacagtcaagcagggtgagacgctggacaaaattgctgacaagtatctggaagaggatggcttgccacctgaatctgatatgcctccgatcaataatgagcctcgtcagtatgaccctaaagcaaccattactcaaaggcacgta…	MTTFKEKLAAKLAGIVSSAPAKQHDAPKPMPSKPAYVPKPIAEDRDMDNDEQTVVILLNECELTEWEISFCRSIKLRLKQYANPLTVKQGETLDKIADKYLEEDGLPPESDMPPINNEPRQYDPKATITQRHVRGFDDMDDDIPF
35735	36172	hypothetical protein				hypothetical protein [Streptococcus sp.] Streptococcu... NA 1306 65.1 65.1 85% 1e-10 33.01 108 MBK8157145.1		atgccgattgaactggttccaccagtgccagatgatgatgatattgaattcttagaagaggattcaaactacacctttcgtcagcttctggaccacctgctgacaaatggcgaaagcctgatgacagttcccaatgatgaagttgcccgcttgcgtaccggactttctatccgcaaagcaaaagacaaccgcatcgcacagcgtaaaggcttgctggaaaataagcaagttttgtcttatgccacttaccctgcaaaagatgagaatggcaaggaactgccggggctgacaactgtcagggtaaagctggctgaccggaaaggagtaaccattgtcaaactggaagctccaaccagtgacttctaa	MPIELVPPVPDDDDIEFLEEDSNYTFRQLLDHLLTNGESLMTVPNDEVARLRTGLSIRKAKDNRIAQRKGLLENKQVLSYATYPAKDENGKELPGLTTVRVKLADRKGVTIVKLEAPTSDF
36182	36547	hypothetical protein				no hits		atgaaactcttcgacaagctaaatgacaaaataacccattactttcaccctccgctcaaagagattgtggctcaagagattcagaaggagatggctgagcgtaacgggttcaagcacagaatcaaagtaaccaagttccaattgcatatgacgcaggcaaagatcgatgcgctcatagaatgggacaagaaggagaaagaaaatgccgattga	MKLFDKLNDKITHYFHPPLKEIVAQEIQKEMAERNGFKHRIKVTKFQLHMTQAKIDALIEWDKKEKENAD
36537	36749	hypothetical protein				no hits		atgggacctaaacaacaagcttttgctgattgggcggatgcaaagaaaaaagcacaggactatttggctgatgcaattgcaaatgtcaatgctgcttttgtctctttgcctacggaagaaaacatgcgcacagatgatcttatactcctcggaggagagaaattcaggcaggcaaaatacaaactgcaggcagcgcaaagacttattctggacgcacgctgtccaaggcctattatggaagaggctgaacaagaacgacaggaggaagagcgtgatcgacttagacgcaatcgagagcagtgggcagaacgagctgcagagtcaggaaacagttcaggatttggtttcccgtatcaggatatcgaacagcacgtcaaactcagcgccagcactcctagc…	MGPKQQAFADWADAKKKAQDYLADAIANVNAAFVSLPTEENMRTDDLILLGGEKFRQAKYKLQAAQRLILDARCPRPIMEEAEQERQEEERDRLRRNREQWAERAAESGNSSGFGFPYQDIEQHVKLSASTPSPIDLGEIGYEAAHSVDELSGKQQVHSASGTNAFSVPCSNCNEQCDNFFTRVCNGCLDKLR
36857	37438	hypothetical protein				no hits		atgttatcgcttaagcccggacaaagaatccttgcagaggcagggcacaacagagataagcttctggctattgcagagtctcccaacagaacacaagcagataaggcacttgctcgccgctaccacaaccaattcacaggaaacacgaaagagccttctggtgcaatgaaccgagcaagagctctgggacagatcaagtatcttgcaggagcaatgcggggtcagctcggtgctttggaacaaacctttcgcagaatgaaccatgaaaaaacagatttgactatggccgaaagaggctatttgcaaatacaaatgtccttgactggccaatctgtggcaaagcttctggaggatgttcaaaaactttctgagcaaaaggttaaacagcacgcagaaaag…	MLSLKPGQRILAEAGHNRDKLLAIAESPNRTQADKALARRYHNQFTGNTKEPSGAMNRARALGQIKYLAGAMRGQLGALEQTFRRMNHEKTDLTMAERGYLQIQMSLTGQSVAKLLEDVQKLSEQKVKQHAEKKLLNKGKKNGT
37428	37862	hypothetical protein				no hits		atgcaagaatacacagcatccgacatgctcagagggttcattattggtgtcattcttggcatcatcctttctggcatccttgcactcacagcatggggagttattaaatatgttatcgcttaa	MQEYTASDMLRGFIIGVILGIILSGILALTAWGVIKYVIA
37849	37971	hypothetical protein				no hits		atgtcaattcaagtcgcaactaccaaagacggtgataatgtgaaaatcactgcaacttacaagccagagcagctggaccctgtgcaagcctatatgcactctgcaacaaaaatggctaaggctgtcaaggcttactgggaaaaggctcaaggacatgagattttggatacagctgtagcagagtgtaacaacttgccagaaactgttgaatttctcaaactctacggcaaagagaatcagaagtttgtcaaccacgcaatccagctcggattcaaaagctacattgaagggaaataa	MSIQVATTKDGDNVKITATYKPEQLDPVQAYMHSATKMAKAVKAYWEKAQGHEILDTAVAECNNLPETVEFLKLYGKENQKFVNHAIQLGFKSYIEGK
37974	38270	putative DNA helicase	F8TV07_9CAUD	Uncharacterized protein gp45; several Putative DNA helicase EBPR podovirus 3	3.5e-128	hypothetical protein ACD_86C00003G0005 [uncultured bacterium] uncultured b... NA 77133 495 495 76% 1e-163 53.24 652 EKD22442.1 ATP-dependent RecD-like DNA helicase [Deltaproteobacteria... Deltaproteob... NA 1852867 423 423 75% 4e-137 46.02 543 OQB67670.1 hypothetical protein [EBPR podovirus 3] EBPR podovir... NA 1048517 412 412 76% 1e-132 45.64 544 AEI71003.1 AAA family ATPase [Anaerolineales bac…		atgcaagcacaagcaaacccgtgggttcttgataagattatcgaatacagccagaacatagatgcgatggcagcttccattggcattcagcctaagcctctgactctcaaggaaaaaatacttgcagcaaaggcactggaaattgttaaaacagaaggcaatgagcaacagattttccacaagctgatggactctgtagaagctcatgcagaaactgcaactggccctgtcctttccttcaaggagaagatagcactcaaaaagaaactggctgcgcaagcagaaattgatgcaatgggagaatctgcagatgacatatcaattcaagaagagcaggatgagttcgacaaagccaaagtctacgctgacgaagttcaagagaatcaagcagcgccagca…	MQAQANPWVLDKIIEYSQNIDAMAASIGIQPKPLTLKEKILAAKALEIVKTEGNEQQIFHKLMDSVEAHAETATGPVLSFKEKIALKKKLAAQAEIDAMGESADDISIQEEQDEFDKAKVYADEVQENQAAPASIVPQQSVSSSSDSSNGETSGTTKQNTESFSLSVVLNEKQLAAKEMAYSGKSFCLIGAAGTGKTTTQREVAESLLLDDRLSISKYKTYDRVTGARKYVTAPSIAFVAYTRRAASNLAKAILKSPTLAEKLQDNIMTIHALLEYEPETYMDLDENKEKFRFRPMRDAMNPLDITHLIIEEASMLGVSDLWPKLFDALPAGVQIIFIGDINQLPPVFGPSILNYALVQLPIVELTQGYRNQGIVLENAWNILDGKDIVETERYQVIRG…
38418	40460	hypothetical protein	K4F9C2_9CAUD	Uncharacterized protein Cronobacter phage vB_CsaM_GAP31	0.21	no hits		atgagtggaaaaggcaacttctgttgcaccttcggacaaggttctaatctgcgagacaattttgttaagcacatcggagtaacagaacagcaagccagagcctctatgaacttatatcataaagcgacatgggcattctgttacccggaaaccactttccaagagcagattgaaaagtatggtctgatagaagttcctttgcgaaccagaagttacagactcgacacaaagtaa	MSGKGNFCCTFGQGSNLRDNFVKHIGVTEQQARASMNLYHKATWAFCYPETTFQEQIEKYGLIEVPLRTRSYRLDTK
40530	40763	hypothetical protein				no hits		atgtctaatcccaacaccaaagcagctttgcagattctcggcaataccatgatcgttgacaaagacaaaatcatgcctgagaacatcaaacgtgatcgtcgtggtagtctgaacagcactgcacaaaagcagaagctcagtccagaacagagcatgaaagcagcaattgaagctcgcaaagccagtttcaaagtaggtgcaaaatga	MSNPNTKAALQILGNTMIVDKDKIMPENIKRDRRGSLNSTAQKQKLSPEQSMKAAIEARKASFKVGAK
40760	40966	hypothetical protein				no hits		atggcaaagccaatccctacattcaagacgtggaaccctgataagactctacagtctgacgttctacactgttttattgaacatcgaatgatggacttcaaggaacccccaaagtatttcagcgcaacgcgcactggtgacacatacgaggcagtttatacagacctcagtatccccgatggagattggaataagccaatcaaagtcattatctccttccaaaagagaacctatggaagtttcgcagtagttcgtaacctagttaaaaaggaaacaagcaatgtctaa	MAKPIPTFKTWNPDKTLQSDVLHCFIEHRMMDFKEPPKYFSATRTGDTYEAVYTDLSIPDGDWNKPIKVIISFQKRTYGSFAVVRNLVKKETSNV
40959	41246	hypothetical protein	F8TV20_9CAUD	Uncharacterized protein gp58 EBPR podovirus 3	3.9e-05	no hits		atgaattctgttaaatccttatctgaaattcagttcctaattcagagtaacccaccacctgcatttctcaagcattgggcagagtctgcctctaaagagaatgcagctagtctcaaacaaatcaataatgctccaaaagcccatgttaagctacaaaagcaggagcgcacggaaactgccaaagcactggcaaagcgcaagcccgatgcaaaagcctatgcaaagaatgcagagaaagctaggttcagccgtaatctggttcttgctaagcagaatgagcagcttaaagtagtctgtgacttcactggcatagtatctttgatggatattcctacaatccccggatttgttctgagctactatcatcctctggcagaagtgcctaatgctaggggcgta…	MNSVKSLSEIQFLIQSNPPPAFLKHWAESASKENAASLKQINNAPKAHVKLQKQERTETAKALAKRKPDAKAYAKNAEKARFSRNLVLAKQNEQLKVVCDFTGIVSLMDIPTIPGFVLSYYHPLAEVPNARGVAQQGNAYLQKLSTQVLAGILITLADDYELFRYQPSDSGAQKNAIIRSIHRETLISAILLIEESINSGNSEYLPGFSMMAEADMTRGSLDVRFTEYLKLITEAIFKPDTAVWDENMTPAIEQKQWLKSKSKEENLAAALKIQREKELKKDLKEAITRIKSLFKEDKISVKLRTMLGGLFQEYQLLTMEPDARMLLKSKLEQIVSEHSKVLIQILEKDRGDLVAKNVIGDDFFDATEEKVSVIKPEGTIAVVSIVSKESAVECSSEET…
41246	42556	hypothetical protein				no hits		atgtcgaatacgcccaccactaagcctaaactcccccactattgggcagactgcaatagggaacacccactgaatcaaaggccgaaggtcacattcgatcaactctgtctcagtgctagcctatcctgccattatggaacaatagcagctaaaaacactcgtaaagagttcagctactacaatgcaactgcagtgcagaagtttgcagaaacaaaataa	MSNTPTTKPKLPHYWADCNREHPLNQRPKVTFDQLCLSASLSCHYGTIAAKNTRKEFSYYNATAVQKFAETK
42589	42807	hypothetical protein				no hits		atgaatgcaatagcttgcagcttagacactggaaaccagctccagactgttcctactagtatcgaggcataccagcctacgccatgcagaaaagccactgccagtattccagaaactggtgctgcattaggattgtttactggatga	MNAIACSLDTGNQLQTVPTSIEAYQPTPCRKATASIPETGAALGLFTG
42972	43391	hypothetical protein				hypothetical protein BWY27_00850 [Bacteroidetes bacterium... Bacteroidete... NA 1852810 60.5 60.5 75% 2e-08 36.11 129 OQA89328.1 hypothetical protein Unbinned4311contig1001_5 [Prokaryotic dsD... Prokaryotic ... NA 2591644 53.9 53.9 51% 4e-05 36.78 366 QDP50115.1 SprT family zinc-dependent metalloprotease [Gammaproteobacteri... Gammaproteob... NA 1913989 49.7 49.7 48% 4e-04 36.23 159 MYK05632.1 Sp…		atgccagctaacatcaaagcatctgccacaaggaatttaattgccacaatgaaccctgcattgcggccctattatgacatgctgtgcttgcgtgattggggtttctatgtaacagactctgcgcgcggatactgttattatgcagagcgtgagattactgtgccgttgtgggttatagagaagggtgttcagggtcagattacgcaatactttgcgcacgaaatggctcatgctttcaccagtagaatgcaccagccgcatggctcagaatttatggccaatctaattaagatctgccctgcagaattcctgcactatgaagtaaactataagcctaggaatgcaaaggctgcgggtatttcaaaatgcgctgtaatgaatgcttttactttcaaagga…	MPANIKASATRNLIATMNPALRPYYDMLCLRDWGFYVTDSARGYCYYAEREITVPLWVIEKGVQGQITQYFAHEMAHAFTSRMHQPHGSEFMANLIKICPAEFLHYEVNYKPRNAKAAGISKCAVMNAFTFKGELPSDF
44172	44393	hypothetical protein				no hits		atgcctaagctcagacccaatctcgttgcaattgaaatcactgttctagtgcgcggcagtggaccaaagctgtccagaacagagtacacttacgttgaggctactggtgctagactatgccgcattctcgcagaacttgaactggctaggctcgcagagcttggaagtgtagaggaggtcagctttgatcctcactgcatagttattcagcgtggcctttga	MPKLRPNLVAIEITVLVRGSGPKLSRTEYTYVEATGARLCRILAELELARLAELGSVEEVSFDPHCIVIQRGL
44514	45185	hypothetical protein	A0A1C8HPS9_9CAUD	Uncharacterized protein Pseudomonas phage PaMx33	2.8e-12	predicted protein [Nematostella vectensis] Nematostella... starlet sea ... 45351 129 129 97% 2e-33 39.13 196 EDO29123.1 hypothetical protein [Anaerolineales bacterium] Anaerolineal... NA 2073117 54.7 54.7 76% 3e-05 24.42 191 MCK5317877.1		atgttcaaaaccaaaatgaccgtttccaagaccgaaggcactggcgacgcaaagaagcgcgttgcaatcggcgatgtgttcatctggattcctactctcaccgagatcgcagcagccatcggcgcatcggaacaggccaaggatgacaaaggacagcctgccttcgatgaggatggtttcccagtctacaccacgcaggaggccaactggattcagacgcagatcggcaacgctgccaaaatgaatgcgcgcaacaagctggaagcgcagagtgtcaaggtcaaggatggtctgaaaatcgctgaatcctttgccgagctgaccgaagaaggccagcgcagcaactccggtgaaggcctcgctatcctgcgtgaagccaaagaagcttttggtgcttac…	MFKTKMTVSKTEGTGDAKKRVAIGDVFIWIPTLTEIAAAIGASEQAKDDKGQPAFDEDGFPVYTTQEANWIQTQIGNAAKMNARNKLEAQSVKVKDGLKIAESFAELTEEGQRSNSGEGLAILREAKEAFGAYVKTLGKTEATSNLLITLFGNRQALGTQSADVKTRMKGYVESFAVSLSDELAERLSRPLEAVIKACETATDLASATDF
